# Supplementary material for: Intelligent supervision of PIVAS drug dispensing based on image recognition technology
Source: PLoS One. 2024 Apr 4;19(4):e0298109. doi: 10.1371/journal.pone.0298109 (PMC10994394; doi:10.1371/journal.pone.0298109)
Supplement: S1 Dataset — (ZIP) [file pone.0298109.s001.zip]

Archive with 1,817 entries (1,815 files):
- minimal data set/VOC2007/
- minimal data set/VOC2007/images/
- minimal data set/VOC2007/images/1.jpg
- minimal data set/VOC2007/images/10.jpg
- minimal data set/VOC2007/images/100.jpg
- minimal data set/VOC2007/images/1000.jpg
- minimal data set/VOC2007/images/1001.jpg
- minimal data set/VOC2007/images/1002.jpg
- minimal data set/VOC2007/images/1003.jpg
- minimal data set/VOC2007/images/1004.jpg
- minimal data set/VOC2007/images/1005.jpg
- minimal data set/VOC2007/images/1006.jpg
- minimal data set/VOC2007/images/1007.jpg
- minimal data set/VOC2007/images/1008.jpg
- minimal data set/VOC2007/images/1009.jpg
- minimal data set/VOC2007/images/101.jpg
- minimal data set/VOC2007/images/1010.jpg
- minimal data set/VOC2007/images/1011.jpg
- minimal data set/VOC2007/images/1012.jpg
- minimal data set/VOC2007/images/1013.jpg
- minimal data set/VOC2007/images/1014.jpg
- minimal data set/VOC2007/images/1015.jpg
- minimal data set/VOC2007/images/1016.jpg
- minimal data set/VOC2007/images/1017.jpg
- minimal data set/VOC2007/images/1018.jpg
- minimal data set/VOC2007/images/1019.jpg
- minimal data set/VOC2007/images/102.jpg
- minimal data set/VOC2007/images/1020.jpg
- minimal data set/VOC2007/images/1021.jpg
- minimal data set/VOC2007/images/1022.jpg
- minimal data set/VOC2007/images/1023.jpg
- minimal data set/VOC2007/images/1024.jpg
- minimal data set/VOC2007/images/1025.jpg
- minimal data set/VOC2007/images/1026.jpg
- minimal data set/VOC2007/images/1027.jpg
- minimal data set/VOC2007/images/1028.jpg
- minimal data set/VOC2007/images/1029.jpg
- minimal data set/VOC2007/images/103.jpg
- minimal data set/VOC2007/images/1030.jpg
- minimal data set/VOC2007/images/1031.jpg
- minimal data set/VOC2007/images/1032.jpg
- minimal data set/VOC2007/images/1033.jpg
- minimal data set/VOC2007/images/1034.jpg
- minimal data set/VOC2007/images/1035.jpg
- minimal data set/VOC2007/images/1036.jpg
- minimal data set/VOC2007/images/1037.jpg
- minimal data set/VOC2007/images/1038.jpg
- minimal data set/VOC2007/images/1039.jpg
- minimal data set/VOC2007/images/104.jpg
- minimal data set/VOC2007/images/1040.jpg
- minimal data set/VOC2007/images/1041.jpg
- minimal data set/VOC2007/images/1042.jpg
- minimal data set/VOC2007/images/1043.jpg
- minimal data set/VOC2007/images/1044.jpg
- minimal data set/VOC2007/images/1045.jpg
- minimal data set/VOC2007/images/1046.jpg
- minimal data set/VOC2007/images/1047.jpg
- minimal data set/VOC2007/images/1048.jpg
- minimal data set/VOC2007/images/1049.jpg
- minimal data set/VOC2007/images/105.jpg
- minimal data set/VOC2007/images/1050.jpg
- minimal data set/VOC2007/images/1051.jpg
- minimal data set/VOC2007/images/1052.jpg
- minimal data set/VOC2007/images/1053.jpg
- minimal data set/VOC2007/images/1054.jpg
- minimal data set/VOC2007/images/1055.jpg
- minimal data set/VOC2007/images/1056.jpg
- minimal data set/VOC2007/images/1057.jpg
- minimal data set/VOC2007/images/1058.jpg
- minimal data set/VOC2007/images/1059.jpg
- minimal data set/VOC2007/images/106.jpg
- minimal data set/VOC2007/images/1060.jpg
- minimal data set/VOC2007/images/1061.jpg
- minimal data set/VOC2007/images/1062.jpg
- minimal data set/VOC2007/images/1063.jpg
- minimal data set/VOC2007/images/1064.jpg
- minimal data set/VOC2007/images/1065.jpg
- minimal data set/VOC2007/images/1066.jpg
- minimal data set/VOC2007/images/1067.jpg
- minimal data set/VOC2007/images/1068.jpg
- minimal data set/VOC2007/images/1069.jpg
- minimal data set/VOC2007/images/107.jpg
- minimal data set/VOC2007/images/1070.jpg
- minimal data set/VOC2007/images/1071.jpg
- minimal data set/VOC2007/images/1072.jpg
- minimal data set/VOC2007/images/1073.jpg
- minimal data set/VOC2007/images/1074.jpg
- minimal data set/VOC2007/images/1075.jpg
- minimal data set/VOC2007/images/1076.jpg
- minimal data set/VOC2007/images/1077.jpg
- minimal data set/VOC2007/images/1078.jpg
- minimal data set/VOC2007/images/1079.jpg
- minimal data set/VOC2007/images/108.jpg
- minimal data set/VOC2007/images/1080.jpg
- minimal data set/VOC2007/images/1081.jpg
- minimal data set/VOC2007/images/1082.jpg
- minimal data set/VOC2007/images/1083.jpg
- minimal data set/VOC2007/images/1084.jpg
- minimal data set/VOC2007/images/1085.jpg
- minimal data set/VOC2007/images/1086.jpg
- minimal data set/VOC2007/images/1087.jpg
- minimal data set/VOC2007/images/1088.jpg
- minimal data set/VOC2007/images/1089.jpg
- minimal data set/VOC2007/images/109.jpg
- minimal data set/VOC2007/images/1090.jpg
- minimal data set/VOC2007/images/1091.jpg
- minimal data set/VOC2007/images/1092.jpg
- minimal data set/VOC2007/images/1093.jpg
- minimal data set/VOC2007/images/1094.jpg
- minimal data set/VOC2007/images/1095.jpg
- minimal data set/VOC2007/images/1096.jpg
- minimal data set/VOC2007/images/1097.jpg
- minimal data set/VOC2007/images/1098.jpg
- minimal data set/VOC2007/images/1099.jpg
- minimal data set/VOC2007/images/11.jpg
- minimal data set/VOC2007/images/110.jpg
- minimal data set/VOC2007/images/1100.jpg
- minimal data set/VOC2007/images/1101.jpg
- minimal data set/VOC2007/images/1102.jpg
- minimal data set/VOC2007/images/1103.jpg
- minimal data set/VOC2007/images/1104.jpg
- minimal data set/VOC2007/images/1105.jpg
- minimal data set/VOC2007/images/1106.jpg
- minimal data set/VOC2007/images/1107.jpg
- minimal data set/VOC2007/images/1108.jpg
- minimal data set/VOC2007/images/1109.jpg
- minimal data set/VOC2007/images/111.jpg
- minimal data set/VOC2007/images/1110.jpg
- minimal data set/VOC2007/images/1111.jpg
- minimal data set/VOC2007/images/1112.jpg
- minimal data set/VOC2007/images/1113.jpg
- minimal data set/VOC2007/images/1114.jpg
- minimal data set/VOC2007/images/1115.jpg
- minimal data set/VOC2007/images/1116.jpg
- minimal data set/VOC2007/images/1117.jpg
- minimal data set/VOC2007/images/1118.jpg
- minimal data set/VOC2007/images/1119.jpg
- minimal data set/VOC2007/images/112.jpg
- minimal data set/VOC2007/images/1120.jpg
- minimal data set/VOC2007/images/1121.jpg
- minimal data set/VOC2007/images/1122.jpg
- minimal data set/VOC2007/images/1123.jpg
- minimal data set/VOC2007/images/1124.jpg
- minimal data set/VOC2007/images/1125.jpg
- minimal data set/VOC2007/images/1126.jpg
- minimal data set/VOC2007/images/1127.jpg
- minimal data set/VOC2007/images/1128.jpg
- minimal data set/VOC2007/images/1129.jpg
- minimal data set/VOC2007/images/113.jpg
- minimal data set/VOC2007/images/1130.jpg
- minimal data set/VOC2007/images/1131.jpg
- minimal data set/VOC2007/images/1132.jpg
- minimal data set/VOC2007/images/1133.jpg
- minimal data set/VOC2007/images/1134.jpg
- minimal data set/VOC2007/images/1135.jpg
- minimal data set/VOC2007/images/1136.jpg
- minimal data set/VOC2007/images/1137.jpg
- minimal data set/VOC2007/images/1138.jpg
- minimal data set/VOC2007/images/1139.jpg
- minimal data set/VOC2007/images/114.jpg
- minimal data set/VOC2007/images/1140.jpg
- minimal data set/VOC2007/images/1141.jpg
- minimal data set/VOC2007/images/1142.jpg
- minimal data set/VOC2007/images/1143.jpg
- minimal data set/VOC2007/images/1144.jpg
- minimal data set/VOC2007/images/1145.jpg
- minimal data set/VOC2007/images/1146.jpg
- minimal data set/VOC2007/images/1147.jpg
- minimal data set/VOC2007/images/1148.jpg
- minimal data set/VOC2007/images/1149.jpg
- minimal data set/VOC2007/images/115.jpg
- minimal data set/VOC2007/images/1150.jpg
- minimal data set/VOC2007/images/1151.jpg
- minimal data set/VOC2007/images/1152.jpg
- minimal data set/VOC2007/images/1153.jpg
- minimal data set/VOC2007/images/1154.jpg
- minimal data set/VOC2007/images/1155.jpg
- minimal data set/VOC2007/images/1156.jpg
- minimal data set/VOC2007/images/1157.jpg
- minimal data set/VOC2007/images/1158.jpg
- minimal data set/VOC2007/images/1159.jpg
- minimal data set/VOC2007/images/116.jpg
- minimal data set/VOC2007/images/1160.jpg
- minimal data set/VOC2007/images/1161.jpg
- minimal data set/VOC2007/images/1162.jpg
- minimal data set/VOC2007/images/1163.jpg
- minimal data set/VOC2007/images/1164.jpg
- minimal data set/VOC2007/images/1165.jpg
- minimal data set/VOC2007/images/1166.jpg
- minimal data set/VOC2007/images/1167.jpg
- minimal data set/VOC2007/images/1168.jpg
- minimal data set/VOC2007/images/1169.jpg
- minimal data set/VOC2007/images/117.jpg
- minimal data set/VOC2007/images/1170.jpg
- minimal data set/VOC2007/images/1171.jpg
- minimal data set/VOC2007/images/1172.jpg
- minimal data set/VOC2007/images/1173.jpg
- minimal data set/VOC2007/images/1174.jpg
- minimal data set/VOC2007/images/1175.jpg
- minimal data set/VOC2007/images/1176.jpg
- minimal data set/VOC2007/images/1177.jpg
- minimal data set/VOC2007/images/1178.jpg
- minimal data set/VOC2007/images/1179.jpg
- minimal data set/VOC2007/images/118.jpg
- minimal data set/VOC2007/images/1180.jpg
- minimal data set/VOC2007/images/1181.jpg
- minimal data set/VOC2007/images/1182.jpg
- minimal data set/VOC2007/images/1183.jpg
- minimal data set/VOC2007/images/1184.jpg
- minimal data set/VOC2007/images/1185.jpg
- minimal data set/VOC2007/images/1186.jpg
- minimal data set/VOC2007/images/1187.jpg
- minimal data set/VOC2007/images/1188.jpg
- minimal data set/VOC2007/images/1189.jpg
- minimal data set/VOC2007/images/119.jpg
- minimal data set/VOC2007/images/1190.jpg
- minimal data set/VOC2007/images/1191.jpg
- minimal data set/VOC2007/images/1192.jpg
- minimal data set/VOC2007/images/1193.jpg
- minimal data set/VOC2007/images/1194.jpg
- minimal data set/VOC2007/images/1195.jpg
- minimal data set/VOC2007/images/1196.jpg
- minimal data set/VOC2007/images/1197.jpg
- minimal data set/VOC2007/images/1198.jpg
- minimal data set/VOC2007/images/1199.jpg
- minimal data set/VOC2007/images/12.jpg
- minimal data set/VOC2007/images/120.jpg
- minimal data set/VOC2007/images/1200.jpg
- minimal data set/VOC2007/images/1201.jpg
- minimal data set/VOC2007/images/1202.jpg
- minimal data set/VOC2007/images/1203.jpg
- minimal data set/VOC2007/images/1204.jpg
- minimal data set/VOC2007/images/1205.jpg
- minimal data set/VOC2007/images/1206.jpg
- minimal data set/VOC2007/images/1207.jpg
- minimal data set/VOC2007/images/1208.jpg
- minimal data set/VOC2007/images/1209.jpg
- minimal data set/VOC2007/images/121.jpg
- minimal data set/VOC2007/images/1210.jpg
- minimal data set/VOC2007/images/1211.jpg
- minimal data set/VOC2007/images/1212.jpg
- minimal data set/VOC2007/images/1213.jpg
- minimal data set/VOC2007/images/1214.jpg
- minimal data set/VOC2007/images/1215.jpg
- minimal data set/VOC2007/images/1216.jpg
- minimal data set/VOC2007/images/1217.jpg
- minimal data set/VOC2007/images/1218.jpg
- minimal data set/VOC2007/images/1219.jpg
- minimal data set/VOC2007/images/122.jpg
- minimal data set/VOC2007/images/1220.jpg
- minimal data set/VOC2007/images/1221.jpg
- minimal data set/VOC2007/images/1222.jpg
- minimal data set/VOC2007/images/1223.jpg
- minimal data set/VOC2007/images/1224.jpg
- minimal data set/VOC2007/images/1225.jpg
- minimal data set/VOC2007/images/1226.jpg
- minimal data set/VOC2007/images/1227.jpg
- minimal data set/VOC2007/images/1228.jpg
- minimal data set/VOC2007/images/1229.jpg
- minimal data set/VOC2007/images/123.jpg
- minimal data set/VOC2007/images/1230.jpg
- minimal data set/VOC2007/images/1231.jpg
- minimal data set/VOC2007/images/1232.jpg
- minimal data set/VOC2007/images/1233.jpg
- minimal data set/VOC2007/images/1234.jpg
- minimal data set/VOC2007/images/1235.jpg
- minimal data set/VOC2007/images/1236.jpg
- minimal data set/VOC2007/images/1237.jpg
- minimal data set/VOC2007/images/1238.jpg
- minimal data set/VOC2007/images/1239.jpg
- minimal data set/VOC2007/images/124.jpg
- minimal data set/VOC2007/images/1240.jpg
- minimal data set/VOC2007/images/1241.jpg
- minimal data set/VOC2007/images/1242.jpg
- minimal data set/VOC2007/images/1243.jpg
- minimal data set/VOC2007/images/1244.jpg
- minimal data set/VOC2007/images/1245.jpg
- minimal data set/VOC2007/images/1246.jpg
- minimal data set/VOC2007/images/1247.jpg
- minimal data set/VOC2007/images/1248.jpg
- minimal data set/VOC2007/images/1249.jpg
- minimal data set/VOC2007/images/125.jpg
- minimal data set/VOC2007/images/1250.jpg
- minimal data set/VOC2007/images/1251.jpg
- minimal data set/VOC2007/images/1252.jpg
- minimal data set/VOC2007/images/1253.jpg
- minimal data set/VOC2007/images/1254.jpg
- minimal data set/VOC2007/images/1255.jpg
- minimal data set/VOC2007/images/1256.jpg
- minimal data set/VOC2007/images/1257.jpg
- minimal data set/VOC2007/images/1258.jpg
- minimal data set/VOC2007/images/1259.jpg
- minimal data set/VOC2007/images/126.jpg
- minimal data set/VOC2007/images/1260.jpg
- minimal data set/VOC2007/images/1261.jpg
- minimal data set/VOC2007/images/1262.jpg
- minimal data set/VOC2007/images/1263.jpg
- minimal data set/VOC2007/images/1264.jpg
- minimal data set/VOC2007/images/1265.jpg
- minimal data set/VOC2007/images/1266.jpg
[truncated: 1,517 more entries]
