# Supplementary material for: Intelligent supervision of PIVAS drug dispensing based on image recognition technology
Source: PLoS One. 2024 Apr 4;19(4):e0298109. doi: 10.1371/journal.pone.0298109 (PMC10994394; doi:10.1371/journal.pone.0298109)
Supplement: S1 File — (ZIP) [file pone.0298109.s002.zip]

Archive with 384 entries (301 files):
- code/code/
- code/code/.git/
- code/code/.git/config
- code/code/.git/description
- code/code/.git/FETCH_HEAD
- code/code/.git/HEAD
- code/code/.git/hooks/
- code/code/.git/hooks/applypatch-msg.sample
- code/code/.git/hooks/commit-msg.sample
- code/code/.git/hooks/fsmonitor-watchman.sample
- code/code/.git/hooks/post-update.sample
- code/code/.git/hooks/pre-applypatch.sample
- code/code/.git/hooks/pre-commit.sample
- code/code/.git/hooks/pre-merge-commit.sample
- code/code/.git/hooks/prepare-commit-msg.sample
- code/code/.git/hooks/pre-push.sample
- code/code/.git/hooks/pre-rebase.sample
- code/code/.git/hooks/pre-receive.sample
- code/code/.git/hooks/update.sample
- code/code/.git/index
- code/code/.git/info/
- code/code/.git/info/exclude
- code/code/.git/logs/
- code/code/.git/logs/HEAD
- code/code/.git/logs/refs/
- code/code/.git/logs/refs/heads/
- code/code/.git/logs/refs/heads/master
- code/code/.git/logs/refs/remotes/
- code/code/.git/logs/refs/remotes/origin/
- code/code/.git/logs/refs/remotes/origin/add/
- code/code/.git/logs/refs/remotes/origin/add/weights_dir
- code/code/.git/logs/refs/remotes/origin/amp_check
- code/code/.git/logs/refs/remotes/origin/apple/
- code/code/.git/logs/refs/remotes/origin/apple/mps
- code/code/.git/logs/refs/remotes/origin/classifier
- code/code/.git/logs/refs/remotes/origin/classifier-update
- code/code/.git/logs/refs/remotes/origin/coco-segments
- code/code/.git/logs/refs/remotes/origin/dependabot/
- code/code/.git/logs/refs/remotes/origin/dependabot/github_actions/
- code/code/.git/logs/refs/remotes/origin/dependabot/github_actions/cirrus-actions/
- code/code/.git/logs/refs/remotes/origin/dependabot/github_actions/cirrus-actions/rebase-1.7
- code/code/.git/logs/refs/remotes/origin/dependabot/pip/
- code/code/.git/logs/refs/remotes/origin/dependabot/pip/protobuf-lt-4.21.2
- code/code/.git/logs/refs/remotes/origin/dependabot/pip/protobuf-lt-4.21.3
- code/code/.git/logs/refs/remotes/origin/dependabot/pip/protobuf-lt-4.21.4
- code/code/.git/logs/refs/remotes/origin/fix/
- code/code/.git/logs/refs/remotes/origin/fix/rgb_albumentations
- code/code/.git/logs/refs/remotes/origin/glenn-jocher-patch-1
- code/code/.git/logs/refs/remotes/origin/HEAD
- code/code/.git/logs/refs/remotes/origin/master
- code/code/.git/logs/refs/remotes/origin/mps/
- code/code/.git/logs/refs/remotes/origin/mps/prefer
- code/code/.git/logs/refs/remotes/origin/pip
- code/code/.git/logs/refs/remotes/origin/test/
- code/code/.git/logs/refs/remotes/origin/test/dw5
- code/code/.git/logs/refs/remotes/origin/test/python_versions
- code/code/.git/logs/refs/remotes/origin/test/seeds
- code/code/.git/logs/refs/remotes/origin/ultralytics/
- code/code/.git/logs/refs/remotes/origin/ultralytics/HUB
- code/code/.git/logs/refs/remotes/origin/update/
- code/code/.git/logs/refs/remotes/origin/update/autobatch
- code/code/.git/logs/refs/remotes/origin/update/BaseModel
- code/code/.git/logs/refs/remotes/origin/update/ci
- code/code/.git/logs/refs/remotes/origin/update/comments
- code/code/.git/logs/refs/remotes/origin/update/ConvTranspose2d
- code/code/.git/logs/refs/remotes/origin/update/hub_errors
- code/code/.git/logs/refs/remotes/origin/update/readme_contributors
- code/code/.git/logs/refs/remotes/origin/update/resume_from_checkpoint
- code/code/.git/logs/refs/remotes/origin/update/textlogger
- code/code/.git/logs/refs/remotes/origin/update/tfcrossconv
- code/code/.git/logs/refs/remotes/origin/v7.0
- code/code/.git/logs/refs/remotes/origin/v7.0.1
- code/code/.git/logs/refs/remotes/origin/v7.0-dwconv2dtranspose
- code/code/.git/objects/
- code/code/.git/objects/06/
- code/code/.git/objects/06/5812d0cc4aeda2bf9cb5a243b86aba6a176585
- code/code/.git/objects/07/
- code/code/.git/objects/07/3d9d1c7b3d0e9ff9efad47246df0efdc26f85b
- code/code/.git/objects/0e/
- code/code/.git/objects/0e/47bca4475cf8d4044daa68cdcb1e7e6feef434
- code/code/.git/objects/0f/
- code/code/.git/objects/0f/3eceafd0db7af51a247bc3de2aad000441540d
- code/code/.git/objects/10/
- code/code/.git/objects/10/40c0c1fd9622bda034c263d54dd65039581e1e
- code/code/.git/objects/10/97458ae45d8b2c3fe04e23baa54cab0613e792
- code/code/.git/objects/20/
- code/code/.git/objects/20/f1b7ea086fb317da93d2e603c4def2ebfb8187
- code/code/.git/objects/2b/
- code/code/.git/objects/2b/f091d896209e395c688ef66dfbf0ccce08ee21
- code/code/.git/objects/36/
- code/code/.git/objects/36/31f99bde913ea762eeee6481a67f366e627df2
- code/code/.git/objects/42/
- code/code/.git/objects/42/65145b06553d353854275a5f7ff0e9da4a31a2
- code/code/.git/objects/5c/
- code/code/.git/objects/5c/dea848cec63265f8ab9be4416228ac37ac770d
- code/code/.git/objects/73/
- code/code/.git/objects/73/ed7a5e7af7f9b837027de61d35a0bc6833c026
- code/code/.git/objects/85/
- code/code/.git/objects/85/f98cb140b955a248118842902d24b4428af602
- code/code/.git/objects/8f/
- code/code/.git/objects/8f/28ea4945495199ea236264ba36bf8f0a62c732
- code/code/.git/objects/a0/
- code/code/.git/objects/a0/a857a35560606af5a1649f309f5adfbd0aba3b
- code/code/.git/objects/a9/
- code/code/.git/objects/a9/b28e8d3d634e7e8a4ad2fe8ac79e6fc6c34895
- code/code/.git/objects/b7/
- code/code/.git/objects/b7/b21abc0851689f391c1e720a97be25b1026199
- code/code/.git/objects/c2/
- code/code/.git/objects/c2/31d24c070627fa056f433614631617b858bb5e
- code/code/.git/objects/cd/
- code/code/.git/objects/cd/24c8d2c8d5c7bcee4df4a3ff9559efe1b07fe3
- code/code/.git/objects/d6/
- code/code/.git/objects/d6/31a6904ee70e20e770c382d9c7a1815d7d1609
- code/code/.git/objects/f2/
- code/code/.git/objects/f2/222203e24cd459ee641dd62d880d078f913408
- code/code/.git/objects/info/
- code/code/.git/objects/pack/
- code/code/.git/objects/pack/pack-6271129ecd0ef86ae32c76623c348d6121e9d2f4.idx
- code/code/.git/objects/pack/pack-6271129ecd0ef86ae32c76623c348d6121e9d2f4.pack
- code/code/.git/objects/pack/pack-91ae324c036c83adec462583ce9431047430a6a2.idx
- code/code/.git/objects/pack/pack-91ae324c036c83adec462583ce9431047430a6a2.pack
- code/code/.git/objects/pack/pack-9ee1e29b03f9a70fc8ef6e1e354773207cc518f9.idx
- code/code/.git/objects/pack/pack-9ee1e29b03f9a70fc8ef6e1e354773207cc518f9.pack
- code/code/.git/objects/pack/pack-d80b88bb0257a83d1d16c497e02781cde46e45f7.idx
- code/code/.git/objects/pack/pack-d80b88bb0257a83d1d16c497e02781cde46e45f7.pack
- code/code/.git/objects/pack/pack-f80ba484d653148da5c726045d745dde1557fb3f.idx
- code/code/.git/objects/pack/pack-f80ba484d653148da5c726045d745dde1557fb3f.pack
- code/code/.git/packed-refs
- code/code/.git/refs/
- code/code/.git/refs/heads/
- code/code/.git/refs/heads/master
- code/code/.git/refs/remotes/
- code/code/.git/refs/remotes/origin/
- code/code/.git/refs/remotes/origin/add/
- code/code/.git/refs/remotes/origin/add/weights_dir
- code/code/.git/refs/remotes/origin/amp_check
- code/code/.git/refs/remotes/origin/apple/
- code/code/.git/refs/remotes/origin/apple/mps
- code/code/.git/refs/remotes/origin/classifier
- code/code/.git/refs/remotes/origin/classifier-update
- code/code/.git/refs/remotes/origin/coco-segments
- code/code/.git/refs/remotes/origin/dependabot/
- code/code/.git/refs/remotes/origin/dependabot/github_actions/
- code/code/.git/refs/remotes/origin/dependabot/github_actions/cirrus-actions/
- code/code/.git/refs/remotes/origin/dependabot/github_actions/cirrus-actions/rebase-1.7
- code/code/.git/refs/remotes/origin/dependabot/pip/
- code/code/.git/refs/remotes/origin/dependabot/pip/protobuf-lt-4.21.2
- code/code/.git/refs/remotes/origin/dependabot/pip/protobuf-lt-4.21.3
- code/code/.git/refs/remotes/origin/dependabot/pip/protobuf-lt-4.21.4
- code/code/.git/refs/remotes/origin/fix/
- code/code/.git/refs/remotes/origin/fix/rgb_albumentations
- code/code/.git/refs/remotes/origin/glenn-jocher-patch-1
- code/code/.git/refs/remotes/origin/HEAD
- code/code/.git/refs/remotes/origin/master
- code/code/.git/refs/remotes/origin/mps/
- code/code/.git/refs/remotes/origin/mps/prefer
- code/code/.git/refs/remotes/origin/pip
- code/code/.git/refs/remotes/origin/test/
- code/code/.git/refs/remotes/origin/test/dw5
- code/code/.git/refs/remotes/origin/test/python_versions
- code/code/.git/refs/remotes/origin/test/seeds
- code/code/.git/refs/remotes/origin/ultralytics/
- code/code/.git/refs/remotes/origin/ultralytics/HUB
- code/code/.git/refs/remotes/origin/update/
- code/code/.git/refs/remotes/origin/update/autobatch
- code/code/.git/refs/remotes/origin/update/BaseModel
- code/code/.git/refs/remotes/origin/update/ci
- code/code/.git/refs/remotes/origin/update/comments
- code/code/.git/refs/remotes/origin/update/ConvTranspose2d
- code/code/.git/refs/remotes/origin/update/hub_errors
- code/code/.git/refs/remotes/origin/update/readme_contributors
- code/code/.git/refs/remotes/origin/update/resume_from_checkpoint
- code/code/.git/refs/remotes/origin/update/textlogger
- code/code/.git/refs/remotes/origin/update/tfcrossconv
- code/code/.git/refs/remotes/origin/v7.0
- code/code/.git/refs/remotes/origin/v7.0.1
- code/code/.git/refs/remotes/origin/v7.0-dwconv2dtranspose
- code/code/.git/refs/tags/
- code/code/.gitattributes
- code/code/.gitignore
- code/code/.pre-commit-config.yaml
- code/code/__pycache__/
- code/code/__pycache__/export.cpython-38.pyc
- code/code/__pycache__/export.cpython-39.pyc
- code/code/__pycache__/grab.cpython-38.pyc
- code/code/__pycache__/ptz_control.cpython-37.pyc
- code/code/__pycache__/ptz_control.cpython-38.pyc
- code/code/__pycache__/val.cpython-37.pyc
- code/code/__pycache__/val.cpython-38.pyc
- code/code/__pycache__/val.cpython-39.pyc
- code/code/0.11.0'
- code/code/1.4.1'
- code/code/CONTRIBUTING.md
- code/code/data/
- code/code/data/Argoverse.yaml
- code/code/data/coco.yaml
- code/code/data/coco128.yaml
- code/code/data/GlobalWheat2020.yaml
- code/code/data/hyps/
- code/code/data/hyps/hyp.Objects365.yaml
- code/code/data/hyps/hyp.scratch-high.yaml
- code/code/data/hyps/hyp.scratch-low.yaml
- code/code/data/hyps/hyp.scratch-med.yaml
- code/code/data/hyps/hyp.VOC.yaml
- code/code/data/images/
- code/code/data/images/11.bmp
- code/code/data/my_person.yaml
- code/code/data/Objects365.yaml
- code/code/data/scripts/
- code/code/data/scripts/download_weights.sh
- code/code/data/scripts/get_coco.sh
- code/code/data/scripts/get_coco128.sh
- code/code/data/SKU-110K.yaml
- code/code/data/VisDrone.yaml
- code/code/data/VOC.yaml
- code/code/data/xView.yaml
- code/code/detect.py
- code/code/export.py
- code/code/hubconf.py
- code/code/LICENSE
- code/code/models/
- code/code/models/__init__.py
- code/code/models/__pycache__/
- code/code/models/__pycache__/__init__.cpython-37.pyc
- code/code/models/__pycache__/__init__.cpython-38.pyc
- code/code/models/__pycache__/__init__.cpython-39.pyc
- code/code/models/__pycache__/common.cpython-37.pyc
- code/code/models/__pycache__/common.cpython-38.pyc
- code/code/models/__pycache__/common.cpython-39.pyc
- code/code/models/__pycache__/experimental.cpython-37.pyc
- code/code/models/__pycache__/experimental.cpython-38.pyc
- code/code/models/__pycache__/experimental.cpython-39.pyc
- code/code/models/__pycache__/yl.cpython-38.pyc
- code/code/models/__pycache__/yl.cpython-39.pyc
- code/code/models/__pycache__/yolo.cpython-39.pyc
- code/code/models/common.py
- code/code/models/experimental.py
- code/code/models/hub/
- code/code/models/hub/anchors.yaml
- code/code/models/hub/yolov3.yaml
- code/code/models/hub/yolov3-spp.yaml
- code/code/models/hub/yolov3-tiny.yaml
- code/code/models/hub/yolov5-bifpn.yaml
- code/code/models/hub/yolov5-fpn.yaml
- code/code/models/hub/yolov5l6.yaml
- code/code/models/hub/yolov5m6.yaml
- code/code/models/hub/yolov5n6.yaml
- code/code/models/hub/yolov5-p2.yaml
- code/code/models/hub/yolov5-p34.yaml
- code/code/models/hub/yolov5-p6.yaml
- code/code/models/hub/yolov5-p7.yaml
- code/code/models/hub/yolov5-panet.yaml
- code/code/models/hub/yolov5s6.yaml
- code/code/models/hub/yolov5s-ghost.yaml
- code/code/models/hub/yolov5s-transformer.yaml
- code/code/models/hub/yolov5x6.yaml
- code/code/models/tf.py
- code/code/models/yl.py
- code/code/models/yolo.py
- code/code/models/yolov5l.yaml
- code/code/models/yolov5m.yaml
- code/code/models/yolov5n.yaml
- code/code/models/yolov5s.yaml
- code/code/models/yolov5s-ghost.yaml
- code/code/models/yolov5s-ghost-BiFAN.yaml
- code/code/models/yolov5s-ghost-BiFAN-CA.yaml
- code/code/models/yolov5s-ghost-BiFAN-CA-EIOU.yaml
- code/code/models/yolov5s-ghost-BiFAN-CBAM.yaml
- code/code/models/yolov5s-ghost-CA.yaml
- code/code/models/yolov5s-ghost-CA-EIOU.yaml
- code/code/models/yolov5s-ghost-CA-SIOU.yaml
- code/code/models/yolov5s-ghost-CA-WIOU.yaml
- code/code/models/yolov5s-ghost-CBAM.yaml
- code/code/models/yolov5s-ghost-CBAM-WIOU.yaml
- code/code/models/yolov5s-ghost-ECA.yaml
- code/code/models/yolov5s-ghost-SE.yaml
- code/code/models/yolov5x.yaml
- code/code/README.md
- code/code/requirements.txt
- code/code/runs/
- code/code/runs/detect/
- code/code/runs/detect/exp/
- code/code/runs/detect/exp/11.bmp
- code/code/runs/detect/exp2/
- code/code/runs/detect/exp2/11.bmp
- code/code/setup.cfg
- code/code/train.py
- code/code/tutorial.ipynb
- code/code/utils/
- code/code/utils/.ipynb_checkpoints/
- code/code/utils/.ipynb_checkpoints/plots-checkpoint.py
- code/code/utils/__init__.py
- code/code/utils/__pycache__/
- code/code/utils/__pycache__/__init__.cpython-37.pyc
- code/code/utils/__pycache__/__init__.cpython-38.pyc
- code/code/utils/__pycache__/__init__.cpython-39.pyc
- code/code/utils/__pycache__/activations.cpython-39.pyc
- code/code/utils/__pycache__/augmentations.cpython-37.pyc
- code/code/utils/__pycache__/augmentations.cpython-38.pyc
- code/code/utils/__pycache__/augmentations.cpython-39.pyc
[truncated: 84 more entries]
