# Supplementary material for: Intelligent supervision of PIVAS drug dispensing based on image recognition technology
Source: PLoS One. 2024 Apr 4;19(4):e0298109. doi: 10.1371/journal.pone.0298109 (PMC10994394; doi:10.1371/journal.pone.0298109)
Supplement: S1 File — (ZIP) [file pone.0298109.s002.zip › code/code/CONTRIBUTING.md]

## Contributing to YOLOv5 🚀

We love your input! We want to make contributing to YOLOv5 as easy and transparent as possible, whether it's:

- Reporting a bug
- Discussing the current state of the code
- Submitting a fix
- Proposing a new feature
- Becoming a maintainer

YOLOv5 works so well due to our combined community effort, and for every small improvement you contribute you will be
helping push the frontiers of what's possible in AI 😃!

## Submitting a Pull Request (PR) 🛠️

Submitting a PR is easy! This example shows how to submit a PR for updating `requirements.txt` in 4 steps:

### 1. Select File to Update

Select `requirements.txt` to update by clicking on it in GitHub.

<p align="center"><img width="800" alt="PR_step1" src="https://user-images.githubusercontent.com/26833433/122260847-08be2600-ced4-11eb-828b-8287ace4136c.png"></p>

### 2. Click 'Edit this file'

Button is in top-right corner.

<p align="center"><img width="800" alt="PR_step2" src="https://user-images.githubusercontent.com/26833433/122260844-06f46280-ced4-11eb-9eec-b8a24be519ca.png"></p>

### 3. Make Changes

Change `matplotlib` version from `3.2.2` to `3.3`.

<p align="center"><img width="800" alt="PR_step3" src="https://user-images.githubusercontent.com/26833433/122260853-0a87e980-ced4-11eb-9fd2-3650fb6e0842.png"></p>

### 4. Preview Changes and Submit PR

Click on the **Preview changes** tab to verify your updates. At the bottom of the screen select 'Create a **new branch**
for this commit', assign your branch a descriptive name such as `fix/matplotlib_version` and click the green **Propose
changes** button. All done, your PR is now submitted to YOLOv5 for review and approval 😃!

<p align="center"><img width="800" alt="PR_step4" src="https://user-images.githubusercontent.com/26833433/122260856-0b208000-ced4-11eb-8e8e-77b6151cbcc3.png"></p>

### PR recommendations

To allow your work to be integrated as seamlessly as possible, we advise you to:

- ✅ Verify your PR is **up-to-date with upstream/master.** If your PR is behind upstream/master an
  automatic [GitHub Actions](https://github.com/ultralytics/yolov5/blob/master/.github/workflows/rebase.yml) merge may
  be attempted by writing /rebase in a new comment, or by running the following code, replacing 'feature' with the name
  of your local branch:

```bash
git remote add upstream https://github.com/ultralytics/yolov5.git
git fetch upstream
# git checkout feature  # <--- replace 'feature' with local branch name
git merge upstream/master
git push -u origin -f
```

- ✅ Verify all Continuous Integration (CI) **checks are passing**.
- ✅ Reduce changes to the absolute **minimum** required for your bug fix or feature addition. _"It is not daily increase
  but daily decrease, hack away the unessential. The closer to the source, the less wastage there is."_  — Bruce Lee

## Submitting a Bug Report 🐛

If you spot a problem with YOLOv5 please submit a Bug Report!

For us to start investigating a possible problem we need to be able to reproduce it ourselves first. We've created a few
short guidelines below to help users provide what we need in order to get started.

When asking a question, people will be better able to provide help if you provide **code** that they can easily
understand and use to **reproduce** the problem. This is referred to by community members as creating
a [minimum reproducible example](https://stackoverflow.com/help/minimal-reproducible-example). Your code that reproduces
the problem should be:

- ✅ **Minimal** – Use as little code as possible that still produces the same problem
- ✅ **Complete** – Provide **all** parts someone else needs to reproduce your problem in the question itself
- ✅ **Reproducible** – Test the code you're about to provide to make sure it reproduces the problem

In addition to the above requirements, for [Ultralytics](https://ultralytics.com/) to provide assistance your code
should be:

- ✅ **Current** – Verify that your code is up-to-date with current
  GitHub [master](https://github.com/ultralytics/yolov5/tree/master), and if necessary `git pull` or `git clone` a new
  copy to ensure your problem has not already been resolved by previous commits.
- ✅ **Unmodified** – Your problem must be reproducible without any modifications to the codebase in this
  repository. [Ultralytics](https://ultralytics.com/) does not provide support for custom code ⚠️.

If you believe your problem meets all of the above criteria, please close this issue and raise a new one using the 🐛
**Bug Report** [template](https://github.com/ultralytics/yolov5/issues/new/choose) and providing
a [minimum reproducible example](https://stackoverflow.com/help/minimal-reproducible-example) to help us better
understand and diagnose your problem.

## License

By contributing, you agree that your contributions will be licensed under
the [GPL-3.0 license](https://choosealicense.com/licenses/gpl-3.0/)
