# Supplementary material for: Intelligent supervision of PIVAS drug dispensing based on image recognition technology
Source: PLoS One. 2024 Apr 4;19(4):e0298109. doi: 10.1371/journal.pone.0298109 (PMC10994394; doi:10.1371/journal.pone.0298109)
Supplement: S1 File — (ZIP) [file pone.0298109.s002.zip › code/code/data/Argoverse.yaml]

# YOLOv5 🚀 by Ultralytics, GPL-3.0 license
# Argoverse-HD dataset (ring-front-center camera) http://www.cs.cmu.edu/~mengtial/proj/streaming/ by Argo AI
# Example usage: python train.py --data Argoverse.yaml
# parent
# ├── yolov5
# └── datasets
#     └── Argoverse  ← downloads here (31.3 GB)


# Train/val/test sets as 1) dir: path/to/imgs, 2) file: path/to/imgs.txt, or 3) list: [path/to/imgs1, path/to/imgs2, ..]
path: ../datasets/Argoverse  # dataset root dir
train: Argoverse-1.1/images/train/  # train images (relative to 'path') 39384 images
val: Argoverse-1.1/images/val/  # val images (relative to 'path') 15062 images
test: Argoverse-1.1/images/test/  # test images (optional) https://eval.ai/web/challenges/challenge-page/800/overview

# Classes
nc: 8  # number of classes
names: ['person',  'bicycle',  'car',  'motorcycle',  'bus',  'truck',  'traffic_light',  'stop_sign']  # class names


# Download script/URL (optional) ---------------------------------------------------------------------------------------
download: |
  import json

  from tqdm import tqdm
  from utils.general import download, Path


  def argoverse2yolo(set):
      labels = {}
      a = json.load(open(set, "rb"))
      for annot in tqdm(a['annotations'], desc=f"Converting {set} to YOLOv5 format..."):
          img_id = annot['image_id']
          img_name = a['images'][img_id]['name']
          img_label_name = img_name[:-3] + "txt"

          cls = annot['category_id']  # instance class id
          x_center, y_center, width, height = annot['bbox']
          x_center = (x_center + width / 2) / 1920.0  # offset and scale
          y_center = (y_center + height / 2) / 1200.0  # offset and scale
          width /= 1920.0  # scale
          height /= 1200.0  # scale

          img_dir = set.parents[2] / 'Argoverse-1.1' / 'labels' / a['seq_dirs'][a['images'][annot['image_id']]['sid']]
          if not img_dir.exists():
              img_dir.mkdir(parents=True, exist_ok=True)

          k = str(img_dir / img_label_name)
          if k not in labels:
              labels[k] = []
          labels[k].append(f"{cls} {x_center} {y_center} {width} {height}\n")

      for k in labels:
          with open(k, "w") as f:
              f.writelines(labels[k])


  # Download
  dir = Path('../datasets/Argoverse')  # dataset root dir
  urls = ['https://argoverse-hd.s3.us-east-2.amazonaws.com/Argoverse-HD-Full.zip']
  download(urls, dir=dir, delete=False)

  # Convert
  annotations_dir = 'Argoverse-HD/annotations/'
  (dir / 'Argoverse-1.1' / 'tracking').rename(dir / 'Argoverse-1.1' / 'images')  # rename 'tracking' to 'images'
  for d in "train.json", "val.json":
      argoverse2yolo(dir / annotations_dir / d)  # convert VisDrone annotations to YOLO labels
