# Supplementary material for: Intelligent supervision of PIVAS drug dispensing based on image recognition technology
Source: PLoS One. 2024 Apr 4;19(4):e0298109. doi: 10.1371/journal.pone.0298109 (PMC10994394; doi:10.1371/journal.pone.0298109)
Supplement: S1 File — (ZIP) [file pone.0298109.s002.zip › code/code/data/coco.yaml]

# YOLOv5 🚀 by Ultralytics, GPL-3.0 license
# COCO 2017 dataset http://cocodataset.org by Microsoft
# Example usage: python train.py --data coco.yaml
# parent
# ├── yolov5
# └── datasets
#     └── coco  ← downloads here (20.1 GB)


# Train/val/test sets as 1) dir: path/to/imgs, 2) file: path/to/imgs.txt, or 3) list: [path/to/imgs1, path/to/imgs2, ..]
path: ../datasets/coco  # dataset root dir
train: train2017.txt  # train images (relative to 'path') 118287 images
val: val2017.txt  # val images (relative to 'path') 5000 images
test: test-dev2017.txt  # 20288 of 40670 images, submit to https://competitions.codalab.org/competitions/20794

# Classes
nc: 80  # number of classes
names: ['person', 'bicycle', 'car', 'motorcycle', 'airplane', 'bus', 'train', 'truck', 'boat', 'traffic light',
        'fire hydrant', 'stop sign', 'parking meter', 'bench', 'bird', 'cat', 'dog', 'horse', 'sheep', 'cow',
        'elephant', 'bear', 'zebra', 'giraffe', 'backpack', 'umbrella', 'handbag', 'tie', 'suitcase', 'frisbee',
        'skis', 'snowboard', 'sports ball', 'kite', 'baseball bat', 'baseball glove', 'skateboard', 'surfboard',
        'tennis racket', 'bottle', 'wine glass', 'cup', 'fork', 'knife', 'spoon', 'bowl', 'banana', 'apple',
        'sandwich', 'orange', 'broccoli', 'carrot', 'hot dog', 'pizza', 'donut', 'cake', 'chair', 'couch',
        'potted plant', 'bed', 'dining table', 'toilet', 'tv', 'laptop', 'mouse', 'remote', 'keyboard', 'cell phone',
        'microwave', 'oven', 'toaster', 'sink', 'refrigerator', 'book', 'clock', 'vase', 'scissors', 'teddy bear',
        'hair drier', 'toothbrush']  # class names


# Download script/URL (optional)
download: |
  from utils.general import download, Path


  # Download labels
  segments = False  # segment or box labels
  dir = Path(yaml['path'])  # dataset root dir
  url = 'https://github.com/ultralytics/yolov5/releases/download/v1.0/'
  urls = [url + ('coco2017labels-segments.zip' if segments else 'coco2017labels.zip')]  # labels
  download(urls, dir=dir.parent)

  # Download data
  urls = ['http://images.cocodataset.org/zips/train2017.zip',  # 19G, 118k images
          'http://images.cocodataset.org/zips/val2017.zip',  # 1G, 5k images
          'http://images.cocodataset.org/zips/test2017.zip']  # 7G, 41k images (optional)
  download(urls, dir=dir / 'images', threads=3)
