# Supplementary material for: Intelligent supervision of PIVAS drug dispensing based on image recognition technology
Source: PLoS One. 2024 Apr 4;19(4):e0298109. doi: 10.1371/journal.pone.0298109 (PMC10994394; doi:10.1371/journal.pone.0298109)
Supplement: S1 File — (ZIP) [file pone.0298109.s002.zip › code/code/data/hyps/hyp.Objects365.yaml]

# YOLOv5 🚀 by Ultralytics, GPL-3.0 license
# Hyperparameters for Objects365 training
# python train.py --weights yolov5m.pt --data Objects365.yaml --evolve
# See Hyperparameter Evolution tutorial for details https://github.com/ultralytics/yolov5#tutorials

lr0: 0.00258
lrf: 0.17
momentum: 0.779
weight_decay: 0.00058
warmup_epochs: 1.33
warmup_momentum: 0.86
warmup_bias_lr: 0.0711
box: 0.0539
cls: 0.299
cls_pw: 0.825
obj: 0.632
obj_pw: 1.0
iou_t: 0.2
anchor_t: 3.44
anchors: 3.2
fl_gamma: 0.0
hsv_h: 0.0188
hsv_s: 0.704
hsv_v: 0.36
degrees: 0.0
translate: 0.0902
scale: 0.491
shear: 0.0
perspective: 0.0
flipud: 0.0
fliplr: 0.5
mosaic: 1.0
mixup: 0.0
copy_paste: 0.0
