# Supplementary material for: Intelligent supervision of PIVAS drug dispensing based on image recognition technology
Source: PLoS One. 2024 Apr 4;19(4):e0298109. doi: 10.1371/journal.pone.0298109 (PMC10994394; doi:10.1371/journal.pone.0298109)
Supplement: S1 File — (ZIP) [file pone.0298109.s002.zip › code/code/data/hyps/hyp.VOC.yaml]

# YOLOv5 🚀 by Ultralytics, GPL-3.0 license
# Hyperparameters for VOC training
# python train.py --batch 128 --weights yolov5m6.pt --data VOC.yaml --epochs 50 --img 512 --hyp hyp.scratch-med.yaml --evolve
# See Hyperparameter Evolution tutorial for details https://github.com/ultralytics/yolov5#tutorials

# YOLOv5 Hyperparameter Evolution Results
# Best generation: 467
# Last generation: 996
#    metrics/precision,       metrics/recall,      metrics/mAP_0.5, metrics/mAP_0.5:0.95,         val/box_loss,         val/obj_loss,         val/cls_loss
#              0.87729,              0.85125,              0.91286,              0.72664,            0.0076739,            0.0042529,            0.0013865

lr0: 0.00334
lrf: 0.15135
momentum: 0.74832
weight_decay: 0.00025
warmup_epochs: 3.3835
warmup_momentum: 0.59462
warmup_bias_lr: 0.18657
box: 0.02
cls: 0.21638
cls_pw: 0.5
obj: 0.51728
obj_pw: 0.67198
iou_t: 0.2
anchor_t: 3.3744
fl_gamma: 0.0
hsv_h: 0.01041
hsv_s: 0.54703
hsv_v: 0.27739
degrees: 0.0
translate: 0.04591
scale: 0.75544
shear: 0.0
perspective: 0.0
flipud: 0.0
fliplr: 0.5
mosaic: 0.85834
mixup: 0.04266
copy_paste: 0.0
anchors: 3.412
