# Supplementary material for: Intelligent supervision of PIVAS drug dispensing based on image recognition technology
Source: PLoS One. 2024 Apr 4;19(4):e0298109. doi: 10.1371/journal.pone.0298109 (PMC10994394; doi:10.1371/journal.pone.0298109)
Supplement: S1 File — (ZIP) [file pone.0298109.s002.zip › code/code/data/my_person.yaml]

# YOLOv5 🚀 by Ultralytics, GPL-3.0 license
# COCO 2017 dataset http://cocodataset.org by Microsoft
# Example usage: python train.py --data coco.yaml
# parent
# ├── yolov5
# └── datasets
#     └── coco  ← downloads here (20.1 GB)


# Train/val/test sets as 1) dir: path/to/imgs, 2) file: path/to/imgs.txt, or 3) list: [path/to/imgs1, path/to/imgs2, ..]
path: ../datasets/coco  # dataset root dir
train: train2017.txt  # train images (relative to 'path') 118287 images
val: val2017.txt  # val images (relative to 'path') 5000 images
test: test-dev2017.txt  # 20288 of 40670 images, submit to https://competitions.codalab.org/competitions/20794

# Classes
nc: 14  # number of classes
names: ['Fum arate', 'KCl', 'Chong zu', 'MIE JUN', 'XIAOBEN', 'NaCl', 'Clopidogrel', 'Indometacin', 'NaCl+', 'sodium',
        'm trace elements', 'sterile', 'glucose', 'glucose+']  # class names


# Download script/URL (optional)
download: |
  from utils.general import download, Path


  # Download labels
  segments = False  # segment or box labels
  dir = Path(yaml['path'])  # dataset root dir
  url = 'https://github.com/ultralytics/yolov5/releases/download/v1.0/'
  urls = [url + ('coco2017labels-segments.zip' if segments else 'coco2017labels.zip')]  # labels
  download(urls, dir=dir.parent)

  # Download data
  urls = ['http://images.cocodataset.org/zips/train2017.zip',  # 19G, 118k images
          'http://images.cocodataset.org/zips/val2017.zip',  # 1G, 5k images
          'http://images.cocodataset.org/zips/test2017.zip']  # 7G, 41k images (optional)
  download(urls, dir=dir / 'images', threads=3)
