# Supplementary material for: Intelligent supervision of PIVAS drug dispensing based on image recognition technology
Source: PLoS One. 2024 Apr 4;19(4):e0298109. doi: 10.1371/journal.pone.0298109 (PMC10994394; doi:10.1371/journal.pone.0298109)
Supplement: S1 File — (ZIP) [file pone.0298109.s002.zip › code/code/data/Objects365.yaml]

# YOLOv5 🚀 by Ultralytics, GPL-3.0 license
# Objects365 dataset https://www.objects365.org/ by Megvii
# Example usage: python train.py --data Objects365.yaml
# parent
# ├── yolov5
# └── datasets
#     └── Objects365  ← downloads here (712 GB = 367G data + 345G zips)


# Train/val/test sets as 1) dir: path/to/imgs, 2) file: path/to/imgs.txt, or 3) list: [path/to/imgs1, path/to/imgs2, ..]
path: ../datasets/Objects365  # dataset root dir
train: images/train  # train images (relative to 'path') 1742289 images
val: images/val # val images (relative to 'path') 80000 images
test:  # test images (optional)

# Classes
nc: 365  # number of classes
names: ['Person', 'Sneakers', 'Chair', 'Other Shoes', 'Hat', 'Car', 'Lamp', 'Glasses', 'Bottle', 'Desk', 'Cup',
        'Street Lights', 'Cabinet/shelf', 'Handbag/Satchel', 'Bracelet', 'Plate', 'Picture/Frame', 'Helmet', 'Book',
        'Gloves', 'Storage box', 'Boat', 'Leather Shoes', 'Flower', 'Bench', 'Potted Plant', 'Bowl/Basin', 'Flag',
        'Pillow', 'Boots', 'Vase', 'Microphone', 'Necklace', 'Ring', 'SUV', 'Wine Glass', 'Belt', 'Monitor/TV',
        'Backpack', 'Umbrella', 'Traffic Light', 'Speaker', 'Watch', 'Tie', 'Trash bin Can', 'Slippers', 'Bicycle',
        'Stool', 'Barrel/bucket', 'Van', 'Couch', 'Sandals', 'Basket', 'Drum', 'Pen/Pencil', 'Bus', 'Wild Bird',
        'High Heels', 'Motorcycle', 'Guitar', 'Carpet', 'Cell Phone', 'Bread', 'Camera', 'Canned', 'Truck',
        'Traffic cone', 'Cymbal', 'Lifesaver', 'Towel', 'Stuffed Toy', 'Candle', 'Sailboat', 'Laptop', 'Awning',
        'Bed', 'Faucet', 'Tent', 'Horse', 'Mirror', 'Power outlet', 'Sink', 'Apple', 'Air Conditioner', 'Knife',
        'Hockey Stick', 'Paddle', 'Pickup Truck', 'Fork', 'Traffic Sign', 'Balloon', 'Tripod', 'Dog', 'Spoon', 'Clock',
        'Pot', 'Cow', 'Cake', 'Dinning Table', 'Sheep', 'Hanger', 'Blackboard/Whiteboard', 'Napkin', 'Other Fish',
        'Orange/Tangerine', 'Toiletry', 'Keyboard', 'Tomato', 'Lantern', 'Machinery Vehicle', 'Fan',
        'Green Vegetables', 'Banana', 'Baseball Glove', 'Airplane', 'Mouse', 'Train', 'Pumpkin', 'Soccer', 'Skiboard',
        'Luggage', 'Nightstand', 'Tea pot', 'Telephone', 'Trolley', 'Head Phone', 'Sports Car', 'Stop Sign',
        'Dessert', 'Scooter', 'Stroller', 'Crane', 'Remote', 'Refrigerator', 'Oven', 'Lemon', 'Duck', 'Baseball Bat',
        'Surveillance Camera', 'Cat', 'Jug', 'Broccoli', 'Piano', 'Pizza', 'Elephant', 'Skateboard', 'Surfboard',
        'Gun', 'Skating and Skiing shoes', 'Gas stove', 'Donut', 'Bow Tie', 'Carrot', 'Toilet', 'Kite', 'Strawberry',
        'Other Balls', 'Shovel', 'Pepper', 'Computer Box', 'Toilet Paper', 'Cleaning Products', 'Chopsticks',
        'Microwave', 'Pigeon', 'Baseball', 'Cutting/chopping Board', 'Coffee Table', 'Side Table', 'Scissors',
        'Marker', 'Pie', 'Ladder', 'Snowboard', 'Cookies', 'Radiator', 'Fire Hydrant', 'Basketball', 'Zebra', 'Grape',
        'Giraffe', 'Potato', 'Sausage', 'Tricycle', 'Violin', 'Egg', 'Fire Extinguisher', 'Candy', 'Fire Truck',
        'Billiards', 'Converter', 'Bathtub', 'Wheelchair', 'Golf Club', 'Briefcase', 'Cucumber', 'Cigar/Cigarette',
        'Paint Brush', 'Pear', 'Heavy Truck', 'Hamburger', 'Extractor', 'Extension Cord', 'Tong', 'Tennis Racket',
        'Folder', 'American Football', 'earphone', 'Mask', 'Kettle', 'Tennis', 'Ship', 'Swing', 'Coffee Machine',
        'Slide', 'Carriage', 'Onion', 'Green beans', 'Projector', 'Frisbee', 'Washing Machine/Drying Machine',
        'Chicken', 'Printer', 'Watermelon', 'Saxophone', 'Tissue', 'Toothbrush', 'Ice cream', 'Hot-air balloon',
        'Cello', 'French Fries', 'Scale', 'Trophy', 'Cabbage', 'Hot dog', 'Blender', 'Peach', 'Rice', 'Wallet/Purse',
        'Volleyball', 'Deer', 'Goose', 'Tape', 'Tablet', 'Cosmetics', 'Trumpet', 'Pineapple', 'Golf Ball',
        'Ambulance', 'Parking meter', 'Mango', 'Key', 'Hurdle', 'Fishing Rod', 'Medal', 'Flute', 'Brush', 'Penguin',
        'Megaphone', 'Corn', 'Lettuce', 'Garlic', 'Swan', 'Helicopter', 'Green Onion', 'Sandwich', 'Nuts',
        'Speed Limit Sign', 'Induction Cooker', 'Broom', 'Trombone', 'Plum', 'Rickshaw', 'Goldfish', 'Kiwi fruit',
        'Router/modem', 'Poker Card', 'Toaster', 'Shrimp', 'Sushi', 'Cheese', 'Notepaper', 'Cherry', 'Pliers', 'CD',
        'Pasta', 'Hammer', 'Cue', 'Avocado', 'Hamimelon', 'Flask', 'Mushroom', 'Screwdriver', 'Soap', 'Recorder',
        'Bear', 'Eggplant', 'Board Eraser', 'Coconut', 'Tape Measure/Ruler', 'Pig', 'Showerhead', 'Globe', 'Chips',
        'Steak', 'Crosswalk Sign', 'Stapler', 'Camel', 'Formula 1', 'Pomegranate', 'Dishwasher', 'Crab',
        'Hoverboard', 'Meat ball', 'Rice Cooker', 'Tuba', 'Calculator', 'Papaya', 'Antelope', 'Parrot', 'Seal',
        'Butterfly', 'Dumbbell', 'Donkey', 'Lion', 'Urinal', 'Dolphin', 'Electric Drill', 'Hair Dryer', 'Egg tart',
        'Jellyfish', 'Treadmill', 'Lighter', 'Grapefruit', 'Game board', 'Mop', 'Radish', 'Baozi', 'Target', 'French',
        'Spring Rolls', 'Monkey', 'Rabbit', 'Pencil Case', 'Yak', 'Red Cabbage', 'Binoculars', 'Asparagus', 'Barbell',
        'Scallop', 'Noddles', 'Comb', 'Dumpling', 'Oyster', 'Table Tennis paddle', 'Cosmetics Brush/Eyeliner Pencil',
        'Chainsaw', 'Eraser', 'Lobster', 'Durian', 'Okra', 'Lipstick', 'Cosmetics Mirror', 'Curling', 'Table Tennis']


# Download script/URL (optional) ---------------------------------------------------------------------------------------
download: |
  from tqdm import tqdm

  from utils.general import Path, check_requirements, download, np, xyxy2xywhn

  check_requirements(('pycocotools>=2.0',))
  from pycocotools.coco import COCO

  # Make Directories
  dir = Path(yaml['path'])  # dataset root dir
  for p in 'images', 'labels':
      (dir / p).mkdir(parents=True, exist_ok=True)
      for q in 'train', 'val':
          (dir / p / q).mkdir(parents=True, exist_ok=True)

  # Train, Val Splits
  for split, patches in [('train', 50 + 1), ('val', 43 + 1)]:
      print(f"Processing {split} in {patches} patches ...")
      images, labels = dir / 'images' / split, dir / 'labels' / split

      # Download
      url = f"https://dorc.ks3-cn-beijing.ksyun.com/data-set/2020Objects365%E6%95%B0%E6%8D%AE%E9%9B%86/{split}/"
      if split == 'train':
          download([f'{url}zhiyuan_objv2_{split}.tar.gz'], dir=dir, delete=False)  # annotations json
          download([f'{url}patch{i}.tar.gz' for i in range(patches)], dir=images, curl=True, delete=False, threads=8)
      elif split == 'val':
          download([f'{url}zhiyuan_objv2_{split}.json'], dir=dir, delete=False)  # annotations json
          download([f'{url}images/v1/patch{i}.tar.gz' for i in range(15 + 1)], dir=images, curl=True, delete=False, threads=8)
          download([f'{url}images/v2/patch{i}.tar.gz' for i in range(16, patches)], dir=images, curl=True, delete=False, threads=8)

      # Move
      for f in tqdm(images.rglob('*.jpg'), desc=f'Moving {split} images'):
          f.rename(images / f.name)  # move to /images/{split}

      # Labels
      coco = COCO(dir / f'zhiyuan_objv2_{split}.json')
      names = [x["name"] for x in coco.loadCats(coco.getCatIds())]
      for cid, cat in enumerate(names):
          catIds = coco.getCatIds(catNms=[cat])
          imgIds = coco.getImgIds(catIds=catIds)
          for im in tqdm(coco.loadImgs(imgIds), desc=f'Class {cid + 1}/{len(names)} {cat}'):
              width, height = im["width"], im["height"]
              path = Path(im["file_name"])  # image filename
              try:
                  with open(labels / path.with_suffix('.txt').name, 'a') as file:
                      annIds = coco.getAnnIds(imgIds=im["id"], catIds=catIds, iscrowd=None)
                      for a in coco.loadAnns(annIds):
                          x, y, w, h = a['bbox']  # bounding box in xywh (xy top-left corner)
                          xyxy = np.array([x, y, x + w, y + h])[None]  # pixels(1,4)
                          x, y, w, h = xyxy2xywhn(xyxy, w=width, h=height, clip=True)[0]  # normalized and clipped
                          file.write(f"{cid} {x:.5f} {y:.5f} {w:.5f} {h:.5f}\n")
              except Exception as e:
                  print(e)
