# Supplementary material for: Intelligent supervision of PIVAS drug dispensing based on image recognition technology
Source: PLoS One. 2024 Apr 4;19(4):e0298109. doi: 10.1371/journal.pone.0298109 (PMC10994394; doi:10.1371/journal.pone.0298109)
Supplement: S1 File — (ZIP) [file pone.0298109.s002.zip › code/code/data/scripts/download_weights.sh]

#!/bin/bash
# YOLOv5 🚀 by Ultralytics, GPL-3.0 license
# Download latest models from https://github.com/ultralytics/yolov5/releases
# Example usage: bash path/to/download_weights.sh
# parent
# └── yolov5
#     ├── yolov5s.pt  ← downloads here
#     ├── yolov5m.pt
#     └── ...

python - <<EOF
from utils.downloads import attempt_download

models = ['n', 's', 'm', 'l', 'x']
models.extend([x + '6' for x in models])  # add P6 models

for x in models:
    attempt_download(f'yolov5{x}.pt')

EOF
