# Supplementary material for: Intelligent supervision of PIVAS drug dispensing based on image recognition technology
Source: PLoS One. 2024 Apr 4;19(4):e0298109. doi: 10.1371/journal.pone.0298109 (PMC10994394; doi:10.1371/journal.pone.0298109)
Supplement: S1 File — (ZIP) [file pone.0298109.s002.zip › code/code/data/scripts/get_coco128.sh]

#!/bin/bash
# YOLOv5 🚀 by Ultralytics, GPL-3.0 license
# Download COCO128 dataset https://www.kaggle.com/ultralytics/coco128 (first 128 images from COCO train2017)
# Example usage: bash data/scripts/get_coco128.sh
# parent
# ├── yolov5
# └── datasets
#     └── coco128  ← downloads here

# Download/unzip images and labels
d='../datasets' # unzip directory
url=https://github.com/ultralytics/yolov5/releases/download/v1.0/
f='coco128.zip' # or 'coco128-segments.zip', 68 MB
echo 'Downloading' $url$f ' ...'
curl -L $url$f -o $f && unzip -q $f -d $d && rm $f &

wait # finish background tasks
