# Supplementary material for: Intelligent supervision of PIVAS drug dispensing based on image recognition technology
Source: PLoS One. 2024 Apr 4;19(4):e0298109. doi: 10.1371/journal.pone.0298109 (PMC10994394; doi:10.1371/journal.pone.0298109)
Supplement: S1 File — (ZIP) [file pone.0298109.s002.zip › code/code/data/VisDrone.yaml]

# YOLOv5 🚀 by Ultralytics, GPL-3.0 license
# VisDrone2019-DET dataset https://github.com/VisDrone/VisDrone-Dataset by Tianjin University
# Example usage: python train.py --data VisDrone.yaml
# parent
# ├── yolov5
# └── datasets
#     └── VisDrone  ← downloads here (2.3 GB)


# Train/val/test sets as 1) dir: path/to/imgs, 2) file: path/to/imgs.txt, or 3) list: [path/to/imgs1, path/to/imgs2, ..]
path: ../datasets/VisDrone  # dataset root dir
train: VisDrone2019-DET-train/images  # train images (relative to 'path')  6471 images
val: VisDrone2019-DET-val/images  # val images (relative to 'path')  548 images
test: VisDrone2019-DET-test-dev/images  # test images (optional)  1610 images

# Classes
nc: 10  # number of classes
names: ['pedestrian', 'people', 'bicycle', 'car', 'van', 'truck', 'tricycle', 'awning-tricycle', 'bus', 'motor']


# Download script/URL (optional) ---------------------------------------------------------------------------------------
download: |
  from utils.general import download, os, Path

  def visdrone2yolo(dir):
      from PIL import Image
      from tqdm import tqdm

      def convert_box(size, box):
          # Convert VisDrone box to YOLO xywh box
          dw = 1. / size[0]
          dh = 1. / size[1]
          return (box[0] + box[2] / 2) * dw, (box[1] + box[3] / 2) * dh, box[2] * dw, box[3] * dh

      (dir / 'labels').mkdir(parents=True, exist_ok=True)  # make labels directory
      pbar = tqdm((dir / 'annotations').glob('*.txt'), desc=f'Converting {dir}')
      for f in pbar:
          img_size = Image.open((dir / 'images' / f.name).with_suffix('.jpg')).size
          lines = []
          with open(f, 'r') as file:  # read annotation.txt
              for row in [x.split(',') for x in file.read().strip().splitlines()]:
                  if row[4] == '0':  # VisDrone 'ignored regions' class 0
                      continue
                  cls = int(row[5]) - 1
                  box = convert_box(img_size, tuple(map(int, row[:4])))
                  lines.append(f"{cls} {' '.join(f'{x:.6f}' for x in box)}\n")
                  with open(str(f).replace(os.sep + 'annotations' + os.sep, os.sep + 'labels' + os.sep), 'w') as fl:
                      fl.writelines(lines)  # write label.txt


  # Download
  dir = Path(yaml['path'])  # dataset root dir
  urls = ['https://github.com/ultralytics/yolov5/releases/download/v1.0/VisDrone2019-DET-train.zip',
          'https://github.com/ultralytics/yolov5/releases/download/v1.0/VisDrone2019-DET-val.zip',
          'https://github.com/ultralytics/yolov5/releases/download/v1.0/VisDrone2019-DET-test-dev.zip',
          'https://github.com/ultralytics/yolov5/releases/download/v1.0/VisDrone2019-DET-test-challenge.zip']
  download(urls, dir=dir, curl=True, threads=4)

  # Convert
  for d in 'VisDrone2019-DET-train', 'VisDrone2019-DET-val', 'VisDrone2019-DET-test-dev':
      visdrone2yolo(dir / d)  # convert VisDrone annotations to YOLO labels
