# Supplementary material for: Intelligent supervision of PIVAS drug dispensing based on image recognition technology
Source: PLoS One. 2024 Apr 4;19(4):e0298109. doi: 10.1371/journal.pone.0298109 (PMC10994394; doi:10.1371/journal.pone.0298109)
Supplement: S1 File — (ZIP) [file pone.0298109.s002.zip › code/code/models/common.py]

# YOLOv5 🚀 by Ultralytics, GPL-3.0 license
"""
Common modules
"""

import json
import math
import platform
import warnings
from collections import OrderedDict, namedtuple
from copy import copy
from pathlib import Path

import cv2
import numpy as np
import pandas as pd
import requests
import torch
import torch.nn as nn
import yaml
from PIL import Image
from torch.cuda import amp

from utils.datasets import exif_transpose, letterbox
from utils.general import (LOGGER, check_requirements, check_suffix, check_version, colorstr, increment_path,
                           make_divisible, non_max_suppression, scale_coords, xywh2xyxy, xyxy2xywh)
from utils.plots import Annotator, colors, save_one_box
from utils.torch_utils import copy_attr, time_sync


def autopad(k, p=None):  # kernel, padding
    # Pad to 'same'
    if p is None:
        p = k // 2 if isinstance(k, int) else (x // 2 for x in k)  # auto-pad
    return p


class Conv(nn.Module):
    # Standard convolution
    def __init__(self, c1, c2, k=1, s=1, p=None, g=1, act=True):  # ch_in, ch_out, kernel, stride, padding, groups
        super().__init__()
        self.conv = nn.Conv2d(c1, c2, k, s, autopad(k, p), groups=g, bias=False)
        self.bn = nn.BatchNorm2d(c2)
        self.act = nn.SiLU() if act is True else (act if isinstance(act, nn.Module) else nn.Identity())

    def forward(self, x):
        return self.act(self.bn(self.conv(x)))

    def forward_fuse(self, x):
        return self.act(self.conv(x))


class DWConv(Conv):
    # Depth-wise convolution class
    def __init__(self, c1, c2, k=1, s=1, act=True):  # ch_in, ch_out, kernel, stride, padding, groups
        super().__init__(c1, c2, k, s, g=math.gcd(c1, c2), act=act)


class TransformerLayer(nn.Module):
    # Transformer layer https://arxiv.org/abs/2010.11929 (LayerNorm layers removed for better performance)
    def __init__(self, c, num_heads):
        super().__init__()
        self.q = nn.Linear(c, c, bias=False)
        self.k = nn.Linear(c, c, bias=False)
        self.v = nn.Linear(c, c, bias=False)
        self.ma = nn.MultiheadAttention(embed_dim=c, num_heads=num_heads)
        self.fc1 = nn.Linear(c, c, bias=False)
        self.fc2 = nn.Linear(c, c, bias=False)

    def forward(self, x):
        x = self.ma(self.q(x), self.k(x), self.v(x))[0] + x
        x = self.fc2(self.fc1(x)) + x
        return x


class TransformerBlock(nn.Module):
    # Vision Transformer https://arxiv.org/abs/2010.11929
    def __init__(self, c1, c2, num_heads, num_layers):
        super().__init__()
        self.conv = None
        if c1 != c2:
            self.conv = Conv(c1, c2)
        self.linear = nn.Linear(c2, c2)  # learnable position embedding
        self.tr = nn.Sequential(*(TransformerLayer(c2, num_heads) for _ in range(num_layers)))
        self.c2 = c2

    def forward(self, x):
        if self.conv is not None:
            x = self.conv(x)
        b, _, w, h = x.shape
        p = x.flatten(2).permute(2, 0, 1)
        return self.tr(p + self.linear(p)).permute(1, 2, 0).reshape(b, self.c2, w, h)


class Bottleneck(nn.Module):
    # Standard bottleneck
    def __init__(self, c1, c2, shortcut=True, g=1, e=0.5):  # ch_in, ch_out, shortcut, groups, expansion
        super().__init__()
        c_ = int(c2 * e)  # hidden channels
        self.cv1 = Conv(c1, c_, 1, 1)
        self.cv2 = Conv(c_, c2, 3, 1, g=g)
        self.add = shortcut and c1 == c2

    def forward(self, x):
        return x + self.cv2(self.cv1(x)) if self.add else self.cv2(self.cv1(x))


class BottleneckCSP(nn.Module):
    # CSP Bottleneck https://github.com/WongKinYiu/CrossStagePartialNetworks
    def __init__(self, c1, c2, n=1, shortcut=True, g=1, e=0.5):  # ch_in, ch_out, number, shortcut, groups, expansion
        super().__init__()
        c_ = int(c2 * e)  # hidden channels
        self.cv1 = Conv(c1, c_, 1, 1)
        self.cv2 = nn.Conv2d(c1, c_, 1, 1, bias=False)
        self.cv3 = nn.Conv2d(c_, c_, 1, 1, bias=False)
        self.cv4 = Conv(2 * c_, c2, 1, 1)
        self.bn = nn.BatchNorm2d(2 * c_)  # applied to cat(cv2, cv3)
        self.act = nn.SiLU()
        self.m = nn.Sequential(*(Bottleneck(c_, c_, shortcut, g, e=1.0) for _ in range(n)))

    def forward(self, x):
        y1 = self.cv3(self.m(self.cv1(x)))
        y2 = self.cv2(x)
        return self.cv4(self.act(self.bn(torch.cat((y1, y2), 1))))


class C3(nn.Module):
    # CSP Bottleneck with 3 convolutions
    def __init__(self, c1, c2, n=1, shortcut=True, g=1, e=0.5):  # ch_in, ch_out, number, shortcut, groups, expansion
        super().__init__()
        c_ = int(c2 * e)  # hidden channels
        self.cv1 = Conv(c1, c_, 1, 1)
        self.cv2 = Conv(c1, c_, 1, 1)
        self.cv3 = Conv(2 * c_, c2, 1)  # optional act=FReLU(c2)
        self.m = nn.Sequential(*(Bottleneck(c_, c_, shortcut, g, e=1.0) for _ in range(n)))
        # self.m = nn.Sequential(*(CrossConv(c_, c_, 3, 1, g, 1.0, shortcut) for _ in range(n)))

    def forward(self, x):
        return self.cv3(torch.cat((self.m(self.cv1(x)), self.cv2(x)), 1))


class C3TR(C3):
    # C3 module with TransformerBlock()
    def __init__(self, c1, c2, n=1, shortcut=True, g=1, e=0.5):
        super().__init__(c1, c2, n, shortcut, g, e)
        c_ = int(c2 * e)
        self.m = TransformerBlock(c_, c_, 4, n)


class C3SPP(C3):
    # C3 module with SPP()
    def __init__(self, c1, c2, k=(5, 9, 13), n=1, shortcut=True, g=1, e=0.5):
        super().__init__(c1, c2, n, shortcut, g, e)
        c_ = int(c2 * e)
        self.m = SPP(c_, c_, k)


class C3Ghost(C3):
    # C3 module with GhostBottleneck()
    def __init__(self, c1, c2, n=1, shortcut=True, g=1, e=0.5):
        super().__init__(c1, c2, n, shortcut, g, e)
        c_ = int(c2 * e)  # hidden channels
        self.m = nn.Sequential(*(GhostBottleneck(c_, c_) for _ in range(n)))


class SPP(nn.Module):
    # Spatial Pyramid Pooling (SPP) layer https://arxiv.org/abs/1406.4729
    def __init__(self, c1, c2, k=(5, 9, 13)):
        super().__init__()
        c_ = c1 // 2  # hidden channels
        self.cv1 = Conv(c1, c_, 1, 1)
        self.cv2 = Conv(c_ * (len(k) + 1), c2, 1, 1)
        self.m = nn.ModuleList([nn.MaxPool2d(kernel_size=x, stride=1, padding=x // 2) for x in k])

    def forward(self, x):
        x = self.cv1(x)
        with warnings.catch_warnings():
            warnings.simplefilter('ignore')  # suppress torch 1.9.0 max_pool2d() warning
            return self.cv2(torch.cat([x] + [m(x) for m in self.m], 1))


class SPPF(nn.Module):
    # Spatial Pyramid Pooling - Fast (SPPF) layer for YOLOv5 by Glenn Jocher
    def __init__(self, c1, c2, k=5):  # equivalent to SPP(k=(5, 9, 13))
        super().__init__()
        c_ = c1 // 2  # hidden channels
        self.cv1 = Conv(c1, c_, 1, 1)
        self.cv2 = Conv(c_ * 4, c2, 1, 1)
        self.m = nn.MaxPool2d(kernel_size=k, stride=1, padding=k // 2)

    def forward(self, x):
        x = self.cv1(x)
        with warnings.catch_warnings():
            warnings.simplefilter('ignore')  # suppress torch 1.9.0 max_pool2d() warning
            y1 = self.m(x)
            y2 = self.m(y1)
            return self.cv2(torch.cat((x, y1, y2, self.m(y2)), 1))


class Focus(nn.Module):
    # Focus wh information into c-space
    def __init__(self, c1, c2, k=1, s=1, p=None, g=1, act=True):  # ch_in, ch_out, kernel, stride, padding, groups
        super().__init__()
        self.conv = Conv(c1 * 4, c2, k, s, p, g, act)
        # self.contract = Contract(gain=2)

    def forward(self, x):  # x(b,c,w,h) -> y(b,4c,w/2,h/2)
        return self.conv(torch.cat((x[..., ::2, ::2], x[..., 1::2, ::2], x[..., ::2, 1::2], x[..., 1::2, 1::2]), 1))
        # return self.conv(self.contract(x))


class GhostConv(nn.Module):
    # Ghost Convolution https://github.com/huawei-noah/ghostnet
    def __init__(self, c1, c2, k=1, s=1, g=1, act=True):  # ch_in, ch_out, kernel, stride, groups
        super().__init__()
        c_ = c2 // 2  # hidden channels
        self.cv1 = Conv(c1, c_, k, s, None, g, act)
        self.cv2 = Conv(c_, c_, 5, 1, None, c_, act)

    def forward(self, x):
        y = self.cv1(x)
        return torch.cat((y, self.cv2(y)), 1)


class GhostBottleneck(nn.Module):
    # Ghost Bottleneck https://github.com/huawei-noah/ghostnet
    def __init__(self, c1, c2, k=3, s=1):  # ch_in, ch_out, kernel, stride
        super().__init__()
        c_ = c2 // 2
        self.conv = nn.Sequential(
            GhostConv(c1, c_, 1, 1),  # pw
            DWConv(c_, c_, k, s, act=False) if s == 2 else nn.Identity(),  # dw
            GhostConv(c_, c2, 1, 1, act=False))  # pw-linear
        self.shortcut = nn.Sequential(DWConv(c1, c1, k, s, act=False), Conv(c1, c2, 1, 1,
                                                                            act=False)) if s == 2 else nn.Identity()

    def forward(self, x):
        return self.conv(x) + self.shortcut(x)


class Contract(nn.Module):
    # Contract width-height into channels, i.e. x(1,64,80,80) to x(1,256,40,40)
    def __init__(self, gain=2):
        super().__init__()
        self.gain = gain

    def forward(self, x):
        b, c, h, w = x.size()  # assert (h / s == 0) and (W / s == 0), 'Indivisible gain'
        s = self.gain
        x = x.view(b, c, h // s, s, w // s, s)  # x(1,64,40,2,40,2)
        x = x.permute(0, 3, 5, 1, 2, 4).contiguous()  # x(1,2,2,64,40,40)
        return x.view(b, c * s * s, h // s, w // s)  # x(1,256,40,40)


class Expand(nn.Module):
    # Expand channels into width-height, i.e. x(1,64,80,80) to x(1,16,160,160)
    def __init__(self, gain=2):
        super().__init__()
        self.gain = gain

    def forward(self, x):
        b, c, h, w = x.size()  # assert C / s ** 2 == 0, 'Indivisible gain'
        s = self.gain
        x = x.view(b, s, s, c // s ** 2, h, w)  # x(1,2,2,16,80,80)
        x = x.permute(0, 3, 4, 1, 5, 2).contiguous()  # x(1,16,80,2,80,2)
        return x.view(b, c // s ** 2, h * s, w * s)  # x(1,16,160,160)


class Concat(nn.Module):
    # Concatenate a list of tensors along dimension
    def __init__(self, dimension=1):
        super().__init__()
        self.d = dimension

    def forward(self, x):
        return torch.cat(x, self.d)


class DetectMultiBackend(nn.Module):
    # YOLOv5 MultiBackend class for python inference on various backends
    def __init__(self, weights='yolov5s.pt', device=torch.device('cpu'), dnn=False, data=None, fp16=False):
        # Usage:
        #   PyTorch:              weights = *.pt
        #   TorchScript:                    *.torchscript
        #   ONNX Runtime:                   *.onnx
        #   ONNX OpenCV DNN:                *.onnx with --dnn
        #   OpenVINO:                       *.xml
        #   CoreML:                         *.mlmodel
        #   TensorRT:                       *.engine
        #   TensorFlow SavedModel:          *_saved_model
        #   TensorFlow GraphDef:            *.pb
        #   TensorFlow Lite:                *.tflite
        #   TensorFlow Edge TPU:            *_edgetpu.tflite
        from models.experimental import attempt_download, attempt_load  # scoped to avoid circular import

        super().__init__()
        w = str(weights[0] if isinstance(weights, list) else weights)
        pt, jit, onnx, xml, engine, coreml, saved_model, pb, tflite, edgetpu, tfjs = self.model_type(w)  # get backend
        stride, names = 32, [f'class{i}' for i in range(1000)]  # assign defaults
        w = attempt_download(w)  # download if not local
        fp16 &= (pt or jit or onnx or engine) and device.type != 'cpu'  # FP16
        if data:  # data.yaml path (optional)
            with open(data, errors='ignore') as f:
                names = yaml.safe_load(f)['names']  # class names

        if pt:  # PyTorch
            model = attempt_load(weights if isinstance(weights, list) else w, map_location=device)
            stride = max(int(model.stride.max()), 32)  # model stride
            names = model.module.names if hasattr(model, 'module') else model.names  # get class names
            model.half() if fp16 else model.float()
            self.model = model  # explicitly assign for to(), cpu(), cuda(), half()
        elif jit:  # TorchScript
            LOGGER.info(f'Loading {w} for TorchScript inference...')
            extra_files = {'config.txt': ''}  # model metadata
            model = torch.jit.load(w, _extra_files=extra_files)
            model.half() if fp16 else model.float()
            if extra_files['config.txt']:
                d = json.loads(extra_files['config.txt'])  # extra_files dict
                stride, names = int(d['stride']), d['names']
        elif dnn:  # ONNX OpenCV DNN
            LOGGER.info(f'Loading {w} for ONNX OpenCV DNN inference...')
            check_requirements(('opencv-python>=4.5.4',))
            net = cv2.dnn.readNetFromONNX(w)
        elif onnx:  # ONNX Runtime
            LOGGER.info(f'Loading {w} for ONNX Runtime inference...')
            cuda = torch.cuda.is_available()
            check_requirements(('onnx', 'onnxruntime-gpu' if cuda else 'onnxruntime'))
            import onnxruntime
            providers = ['CUDAExecutionProvider', 'CPUExecutionProvider'] if cuda else ['CPUExecutionProvider']
            session = onnxruntime.InferenceSession(w, providers=providers)
            meta = session.get_modelmeta().custom_metadata_map  # metadata
            if 'stride' in meta:
                stride, names = int(meta['stride']), eval(meta['names'])
        elif xml:  # OpenVINO
            LOGGER.info(f'Loading {w} for OpenVINO inference...')
            check_requirements(('openvino-dev',))  # requires openvino-dev: https://pypi.org/project/openvino-dev/
            import openvino.inference_engine as ie
            core = ie.IECore()
            if not Path(w).is_file():  # if not *.xml
                w = next(Path(w).glob('*.xml'))  # get *.xml file from *_openvino_model dir
            network = core.read_network(model=w, weights=Path(w).with_suffix('.bin'))  # *.xml, *.bin paths
            executable_network = core.load_network(network, device_name='CPU', num_requests=1)
        elif engine:  # TensorRT
            LOGGER.info(f'Loading {w} for TensorRT inference...')
            import tensorrt as trt  # https://developer.nvidia.com/nvidia-tensorrt-download
            check_version(trt.__version__, '7.0.0', hard=True)  # require tensorrt>=7.0.0
            Binding = namedtuple('Binding', ('name', 'dtype', 'shape', 'data', 'ptr'))
            logger = trt.Logger(trt.Logger.INFO)
            with open(w, 'rb') as f, trt.Runtime(logger) as runtime:
                model = runtime.deserialize_cuda_engine(f.read())
            bindings = OrderedDict()
            fp16 = False  # default updated below
            for index in range(model.num_bindings):
                name = model.get_binding_name(index)
                dtype = trt.nptype(model.get_binding_dtype(index))
                shape = tuple(model.get_binding_shape(index))
                data = torch.from_numpy(np.empty(shape, dtype=np.dtype(dtype))).to(device)
                bindings[name] = Binding(name, dtype, shape, data, int(data.data_ptr()))
                if model.binding_is_input(index) and dtype == np.float16:
                    fp16 = True
            binding_addrs = OrderedDict((n, d.ptr) for n, d in bindings.items())
            context = model.create_execution_context()
            batch_size = bindings['images'].shape[0]
        elif coreml:  # CoreML
            LOGGER.info(f'Loading {w} for CoreML inference...')
            import coremltools as ct
            model = ct.models.MLModel(w)
        else:  # TensorFlow (SavedModel, GraphDef, Lite, Edge TPU)
            if saved_model:  # SavedModel
                LOGGER.info(f'Loading {w} for TensorFlow SavedModel inference...')
                import tensorflow as tf
                keras = False  # assume TF1 saved_model
                model = tf.keras.models.load_model(w) if keras else tf.saved_model.load(w)
            elif pb:  # GraphDef https://www.tensorflow.org/guide/migrate#a_graphpb_or_graphpbtxt
                LOGGER.info(f'Loading {w} for TensorFlow GraphDef inference...')
                import tensorflow as tf

                def wrap_frozen_graph(gd, inputs, outputs):
                    x = tf.compat.v1.wrap_function(lambda: tf.compat.v1.import_graph_def(gd, name=""), [])  # wrapped
                    ge = x.graph.as_graph_element
                    return x.prune(tf.nest.map_structure(ge, inputs), tf.nest.map_structure(ge, outputs))

                gd = tf.Graph().as_graph_def()  # graph_def
                with open(w, 'rb') as f:
                    gd.ParseFromString(f.read())
                frozen_func = wrap_frozen_graph(gd, inputs="x:0", outputs="Identity:0")
            elif tflite or edgetpu:  # https://www.tensorflow.org/lite/guide/python#install_tensorflow_lite_for_python
                try:  # https://coral.ai/docs/edgetpu/tflite-python/#update-existing-tf-lite-code-for-the-edge-tpu
                    from tflite_runtime.interpreter import Interpreter, load_delegate
                except ImportError:
                    import tensorflow as tf
                    Interpreter, load_delegate = tf.lite.Interpreter, tf.lite.experimental.load_delegate,
                if edgetpu:  # Edge TPU https://coral.ai/software/#edgetpu-runtime
                    LOGGER.info(f'Loading {w} for TensorFlow Lite Edge TPU inference...')
                    delegate = {
                        'Linux': 'libedgetpu.so.1',
                        'Darwin': 'libedgetpu.1.dylib',
                        'Windows': 'edgetpu.dll'}[platform.system()]
                    interpreter = Interpreter(model_path=w, experimental_delegates=[load_delegate(delegate)])
                else:  # Lite
                    LOGGER.info(f'Loading {w} for TensorFlow Lite inference...')
                    interpreter = Interpreter(model_path=w)  # load TFLite model
                interpreter.allocate_tensors()  # allocate
                input_details = interpreter.get_input_details()  # inputs
                output_details = interpreter.get_output_details()  # outputs
            elif tfjs:
                raise Exception('ERROR: YOLOv5 TF.js inference is not supported')
        self.__dict__.update(locals())  # assign all variables to self

    def forward(self, im, augment=False, visualize=False, val=False):
        # YOLOv5 MultiBackend inference
        b, ch, h, w = im.shape  # batch, channel, height, width
        if self.pt:  # PyTorch
            y = self.model(im, augment=augment, visualize=visualize)[0]
        elif self.jit:  # TorchScript
            y = self.model(im)[0]
        elif self.dnn:  # ONNX OpenCV DNN
            im = im.cpu().numpy()  # torch to numpy
            self.net.setInput(im)
            y = self.net.forward()
        elif self.onnx:  # ONNX Runtime
            im = im.cpu().numpy()  # torch to numpy
            y = self.session.run([self.session.get_outputs()[0].name], {self.session.get_inputs()[0].name: im})[0]
        elif self.xml:  # OpenVINO
            im = im.cpu().numpy()  # FP32
            desc = self.ie.TensorDesc(precision='FP32', dims=im.shape, layout='NCHW')  # Tensor Description
            request = self.executable_network.requests[0]  # inference request
            request.set_blob(blob_name='images', blob=self.ie.Blob(desc, im))  # name=next(iter(request.input_blobs))
            request.infer()
            y = request.output_blobs['output'].buffer  # name=next(iter(request.output_blobs))
        elif self.engine:  # TensorRT
            assert im.shape == self.bindings['images'].shape, (im.shape, self.bindings['images'].shape)
            self.binding_addrs['images'] = int(im.data_ptr())
            self.context.execute_v2(list(self.binding_addrs.values()))
            y = self.bindings['output'].data
        elif self.coreml:  # CoreML
            im = im.permute(0, 2, 3, 1).cpu().numpy()  # torch BCHW to numpy BHWC shape(1,320,192,3)
            im = Image.fromarray((im[0] * 255).astype('uint8'))
            # im = im.resize((192, 320), Image.ANTIALIAS)
            y = self.model.predict({'image': im})  # coordinates are xywh normalized
            if 'confidence' in y:
                box = xywh2xyxy(y['coordinates'] * [[w, h, w, h]])  # xyxy pixels
                conf, cls = y['confidence'].max(1), y['confidence'].argmax(1).astype(np.float)
                y = np.concatenate((box, conf.reshape(-1, 1), cls.reshape(-1, 1)), 1)
            else:
                k = 'var_' + str(sorted(int(k.replace('var_', '')) for k in y)[-1])  # output key
                y = y[k]  # output
        else:  # TensorFlow (SavedModel, GraphDef, Lite, Edge TPU)
            im = im.permute(0, 2, 3, 1).cpu().numpy()  # torch BCHW to numpy BHWC shape(1,320,192,3)
            if self.saved_model:  # SavedModel
                y = (self.model(im, training=False) if self.keras else self.model(im)).numpy()
            elif self.pb:  # GraphDef
                y = self.frozen_func(x=self.tf.constant(im)).numpy()
            else:  # Lite or Edge TPU
                input, output = self.input_details[0], self.output_details[0]
                int8 = input['dtype'] == np.uint8  # is TFLite quantized uint8 model
                if int8:
                    scale, zero_point = input['quantization']
                    im = (im / scale + zero_point).astype(np.uint8)  # de-scale
                self.interpreter.set_tensor(input['index'], im)
                self.interpreter.invoke()
                y = self.interpreter.get_tensor(output['index'])
                if int8:
                    scale, zero_point = output['quantization']
                    y = (y.astype(np.float32) - zero_point) * scale  # re-scale
            y[..., :4] *= [w, h, w, h]  # xywh normalized to pixels

        if isinstance(y, np.ndarray):
            y = torch.tensor(y, device=self.device)
        return (y, []) if val else y

    def warmup(self, imgsz=(1, 3, 640, 640)):
        # Warmup model by running inference once
        if any((self.pt, self.jit, self.onnx, self.engine, self.saved_model, self.pb)):  # warmup types
            if self.device.type != 'cpu':  # only warmup GPU models
                im = torch.zeros(*imgsz, dtype=torch.half if self.fp16 else torch.float, device=self.device)  # input
                for _ in range(2 if self.jit else 1):  #
                    self.forward(im)  # warmup

    @staticmethod
    def model_type(p='path/to/model.pt'):
        # Return model type from model path, i.e. path='path/to/model.onnx' -> type=onnx
        from export import export_formats
        suffixes = list(export_formats().Suffix) + ['.xml']  # export suffixes
        check_suffix(p, suffixes)  # checks
        p = Path(p).name  # eliminate trailing separators
        pt, jit, onnx, xml, engine, coreml, saved_model, pb, tflite, edgetpu, tfjs, xml2 = (s in p for s in suffixes)
        xml |= xml2  # *_openvino_model or *.xml
        tflite &= not edgetpu  # *.tflite
        return pt, jit, onnx, xml, engine, coreml, saved_model, pb, tflite, edgetpu, tfjs


class AutoShape(nn.Module):
    # YOLOv5 input-robust model wrapper for passing cv2/np/PIL/torch inputs. Includes preprocessing, inference and NMS
    conf = 0.25  # NMS confidence threshold
    iou = 0.45  # NMS IoU threshold
    agnostic = False  # NMS class-agnostic
    multi_label = False  # NMS multiple labels per box
    classes = None  # (optional list) filter by class, i.e. = [0, 15, 16] for COCO persons, cats and dogs
    max_det = 1000  # maximum number of detections per image
    amp = False  # Automatic Mixed Precision (AMP) inference

    def __init__(self, model):
        super().__init__()
        LOGGER.info('Adding AutoShape... ')
        copy_attr(self, model, include=('yaml', 'nc', 'hyp', 'names', 'stride', 'abc'), exclude=())  # copy attributes
        self.dmb = isinstance(model, DetectMultiBackend)  # DetectMultiBackend() instance
        self.pt = not self.dmb or model.pt  # PyTorch model
        self.model = model.eval()

    def _apply(self, fn):
        # Apply to(), cpu(), cuda(), half() to model tensors that are not parameters or registered buffers
        self = super()._apply(fn)
        if self.pt:
            m = self.model.model.model[-1] if self.dmb else self.model.model[-1]  # Detect()
            m.stride = fn(m.stride)
            m.grid = list(map(fn, m.grid))
            if isinstance(m.anchor_grid, list):
                m.anchor_grid = list(map(fn, m.anchor_grid))
        return self

    @torch.no_grad()
    def forward(self, imgs, size=640, augment=False, profile=False):
        # Inference from various sources. For height=640, width=1280, RGB images example inputs are:
        #   file:       imgs = 'data/images/zidane.jpg'  # str or PosixPath
        #   URI:             = 'https://ultralytics.com/images/zidane.jpg'
        #   OpenCV:          = cv2.imread('image.jpg')[:,:,::-1]  # HWC BGR to RGB x(640,1280,3)
        #   PIL:             = Image.open('image.jpg') or ImageGrab.grab()  # HWC x(640,1280,3)
        #   numpy:           = np.zeros((640,1280,3))  # HWC
        #   torch:           = torch.zeros(16,3,320,640)  # BCHW (scaled to size=640, 0-1 values)
        #   multiple:        = [Image.open('image1.jpg'), Image.open('image2.jpg'), ...]  # list of images

        t = [time_sync()]
        p = next(self.model.parameters()) if self.pt else torch.zeros(1, device=self.model.device)  # for device, type
        autocast = self.amp and (p.device.type != 'cpu')  # Automatic Mixed Precision (AMP) inference
        if isinstance(imgs, torch.Tensor):  # torch
            with amp.autocast(autocast):
                return self.model(imgs.to(p.device).type_as(p), augment, profile)  # inference

        # Pre-process
        n, imgs = (len(imgs), list(imgs)) if isinstance(imgs, (list, tuple)) else (1, [imgs])  # number, list of images
        shape0, shape1, files = [], [], []  # image and inference shapes, filenames
        for i, im in enumerate(imgs):
            f = f'image{i}'  # filename
            if isinstance(im, (str, Path)):  # filename or uri
                im, f = Image.open(requests.get(im, stream=True).raw if str(im).startswith('http') else im), im
                im = np.asarray(exif_transpose(im))
            elif isinstance(im, Image.Image):  # PIL Image
                im, f = np.asarray(exif_transpose(im)), getattr(im, 'filename', f) or f
            files.append(Path(f).with_suffix('.jpg').name)
            if im.shape[0] < 5:  # image in CHW
                im = im.transpose((1, 2, 0))  # reverse dataloader .transpose(2, 0, 1)
            im = im[..., :3] if im.ndim == 3 else np.tile(im[..., None], 3)  # enforce 3ch input
            s = im.shape[:2]  # HWC
            shape0.append(s)  # image shape
            g = (size / max(s))  # gain
            shape1.append([y * g for y in s])
            imgs[i] = im if im.data.contiguous else np.ascontiguousarray(im)  # update
        shape1 = [make_divisible(x, self.stride) if self.pt else size for x in np.array(shape1).max(0)]  # inf shape
        x = [letterbox(im, shape1, auto=False)[0] for im in imgs]  # pad
        x = np.ascontiguousarray(np.array(x).transpose((0, 3, 1, 2)))  # stack and BHWC to BCHW
        x = torch.from_numpy(x).to(p.device).type_as(p) / 255  # uint8 to fp16/32
        t.append(time_sync())

        with amp.autocast(autocast):
            # Inference
            y = self.model(x, augment, profile)  # forward
            t.append(time_sync())

            # Post-process
            y = non_max_suppression(y if self.dmb else y[0],
                                    self.conf,
                                    self.iou,
                                    self.classes,
                                    self.agnostic,
                                    self.multi_label,
                                    max_det=self.max_det)  # NMS
            for i in range(n):
                scale_coords(shape1, y[i][:, :4], shape0[i])

            t.append(time_sync())
            return Detections(imgs, y, files, t, self.names, x.shape)


class Detections:
    # YOLOv5 detections class for inference results
    def __init__(self, imgs, pred, files, times=(0, 0, 0, 0), names=None, shape=None):
        super().__init__()
        d = pred[0].device  # device
        gn = [torch.tensor([*(im.shape[i] for i in [1, 0, 1, 0]), 1, 1], device=d) for im in imgs]  # normalizations
        self.imgs = imgs  # list of images as numpy arrays
        self.pred = pred  # list of tensors pred[0] = (xyxy, conf, cls)
        self.names = names  # class names
        self.files = files  # image filenames
        self.times = times  # profiling times
        self.xyxy = pred  # xyxy pixels
        self.xywh = [xyxy2xywh(x) for x in pred]  # xywh pixels
        self.xyxyn = [x / g for x, g in zip(self.xyxy, gn)]  # xyxy normalized
        self.xywhn = [x / g for x, g in zip(self.xywh, gn)]  # xywh normalized
        self.n = len(self.pred)  # number of images (batch size)
        self.t = tuple((times[i + 1] - times[i]) * 1000 / self.n for i in range(3))  # timestamps (ms)
        self.s = shape  # inference BCHW shape

    def display(self, pprint=False, show=False, save=False, crop=False, render=False, labels=True, save_dir=Path('')):
        crops = []
        for i, (im, pred) in enumerate(zip(self.imgs, self.pred)):
            s = f'image {i + 1}/{len(self.pred)}: {im.shape[0]}x{im.shape[1]} '  # string
            if pred.shape[0]:
                for c in pred[:, -1].unique():
                    n = (pred[:, -1] == c).sum()  # detections per class
                    s += f"{n} {self.names[int(c)]}{'s' * (n > 1)}, "  # add to string
                if show or save or render or crop:
                    annotator = Annotator(im, example=str(self.names))
                    for *box, conf, cls in reversed(pred):  # xyxy, confidence, class
                        label = f'{self.names[int(cls)]} {conf:.2f}'
                        if crop:
                            file = save_dir / 'crops' / self.names[int(cls)] / self.files[i] if save else None
                            crops.append({
                                'box': box,
                                'conf': conf,
                                'cls': cls,
                                'label': label,
                                'im': save_one_box(box, im, file=file, save=save)})
                        else:  # all others
                            annotator.box_label(box, label if labels else '', color=colors(cls))
                    im = annotator.im
            else:
                s += '(no detections)'

            im = Image.fromarray(im.astype(np.uint8)) if isinstance(im, np.ndarray) else im  # from np
            if pprint:
                print(s.rstrip(', '))
            if show:
                im.show(self.files[i])  # show
            if save:
                f = self.files[i]
                im.save(save_dir / f)  # save
                if i == self.n - 1:
                    LOGGER.info(f"Saved {self.n} image{'s' * (self.n > 1)} to {colorstr('bold', save_dir)}")
            if render:
                self.imgs[i] = np.asarray(im)
        if crop:
            if save:
                LOGGER.info(f'Saved results to {save_dir}\n')
            return crops

    def print(self):
        self.display(pprint=True)  # print results
        print(f'Speed: %.1fms pre-process, %.1fms inference, %.1fms NMS per image at shape {tuple(self.s)}' % self.t)

    def show(self, labels=True):
        self.display(show=True, labels=labels)  # show results

    def save(self, labels=True, save_dir='runs/detect/exp'):
        save_dir = increment_path(save_dir, exist_ok=save_dir != 'runs/detect/exp', mkdir=True)  # increment save_dir
        self.display(save=True, labels=labels, save_dir=save_dir)  # save results

    def crop(self, save=True, save_dir='runs/detect/exp'):
        save_dir = increment_path(save_dir, exist_ok=save_dir != 'runs/detect/exp', mkdir=True) if save else None
        return self.display(crop=True, save=save, save_dir=save_dir)  # crop results

    def render(self, labels=True):
        self.display(render=True, labels=labels)  # render results
        return self.imgs

    def pandas(self):
        # return detections as pandas DataFrames, i.e. print(results.pandas().xyxy[0])
        new = copy(self)  # return copy
        ca = 'xmin', 'ymin', 'xmax', 'ymax', 'confidence', 'class', 'name'  # xyxy columns
        cb = 'xcenter', 'ycenter', 'width', 'height', 'confidence', 'class', 'name'  # xywh columns
        for k, c in zip(['xyxy', 'xyxyn', 'xywh', 'xywhn'], [ca, ca, cb, cb]):
            a = [[x[:5] + [int(x[5]), self.names[int(x[5])]] for x in x.tolist()] for x in getattr(self, k)]  # update
            setattr(new, k, [pd.DataFrame(x, columns=c) for x in a])
        return new

    def tolist(self):
        # return a list of Detections objects, i.e. 'for result in results.tolist():'
        r = range(self.n)  # iterable
        x = [Detections([self.imgs[i]], [self.pred[i]], [self.files[i]], self.times, self.names, self.s) for i in r]
        # for d in x:
        #    for k in ['imgs', 'pred', 'xyxy', 'xyxyn', 'xywh', 'xywhn']:
        #        setattr(d, k, getattr(d, k)[0])  # pop out of list
        return x

    def __len__(self):
        return self.n  # override len(results)

    def __str__(self):
        self.print()  # override print(results)
        return ''


class Classify(nn.Module):
    # Classification head, i.e. x(b,c1,20,20) to x(b,c2)
    def __init__(self, c1, c2, k=1, s=1, p=None, g=1):  # ch_in, ch_out, kernel, stride, padding, groups
        super().__init__()
        self.aap = nn.AdaptiveAvgPool2d(1)  # to x(b,c1,1,1)
        self.conv = nn.Conv2d(c1, c2, k, s, autopad(k, p), groups=g)  # to x(b,c2,1,1)
        self.flat = nn.Flatten()

    def forward(self, x):
        z = torch.cat([self.aap(y) for y in (x if isinstance(x, list) else [x])], 1)  # cat if list
        return self.flat(self.conv(z))  # flatten to x(b,c2)


class SE(nn.Module):
    def __init__(self, c1, c2, ratio=16):
        super(SE, self).__init__()
        #c*1*1
        self.avgpool = nn.AdaptiveAvgPool2d(1)
        self.l1 = nn.Linear(c1, c1 // ratio, bias=False)
        self.relu = nn.ReLU(inplace=True)
        self.l2 = nn.Linear(c1 // ratio, c1, bias=False)
        self.sig = nn.Sigmoid()
    def forward(self, x):
        b, c, _, _ = x.size()
        y = self.avgpool(x).view(b, c)
        y = self.l1(y)
        y = self.relu(y)
        y = self.l2(y)
        y = self.sig(y)
        y = y.view(b, c, 1, 1)
        return x * y.expand_as(x)


# CBAM
class ChannelAttention(nn.Module):
    def __init__(self, in_planes, ratio=16):
        super(ChannelAttention, self).__init__()
        self.avg_pool = nn.AdaptiveAvgPool2d(1)
        self.max_pool = nn.AdaptiveMaxPool2d(1)
        self.f1 = nn.Conv2d(in_planes, in_planes // ratio, 1, bias=False)
        self.relu = nn.ReLU()
        self.f2 = nn.Conv2d(in_planes // ratio, in_planes, 1, bias=False)
        self.sigmoid = nn.Sigmoid()
    def forward(self, x):
        avg_out = self.f2(self.relu(self.f1(self.avg_pool(x))))
        max_out = self.f2(self.relu(self.f1(self.max_pool(x))))
        out = self.sigmoid(avg_out + max_out)
        return out
class SpatialAttention(nn.Module):
    def __init__(self, kernel_size=7):
        super(SpatialAttention, self).__init__()
        assert kernel_size in (3, 7), 'kernel size must be 3 or 7'
        padding = 3 if kernel_size == 7 else 1
        # (特征图的大小-算子的size+2*padding)/步长+1
        self.conv = nn.Conv2d(2, 1, kernel_size, padding=padding, bias=False)
        self.sigmoid = nn.Sigmoid()
    def forward(self, x):
        # 1*h*w
        avg_out = torch.mean(x, dim=1, keepdim=True)
        max_out, _ = torch.max(x, dim=1, keepdim=True)
        x = torch.cat([avg_out, max_out], dim=1)
        #2*h*w
        x = self.conv(x)
        #1*h*w
        return self.sigmoid(x)
class CBAM(nn.Module):
    # CSP Bottleneck with 3 convolutions
    def __init__(self, c1, c2, ratio=16, kernel_size=7):  # ch_in, ch_out, number, shortcut, groups, expansion
        super(CBAM, self).__init__()
        self.channel_attention = ChannelAttention(c1, ratio)
        self.spatial_attention = SpatialAttention(kernel_size)
    def forward(self, x):
        out = self.channel_attention(x) * x
        # c*h*w
        # c*h*w * 1*h*w
        out = self.spatial_attention(out) * out
        return out

#CA
class h_sigmoid(nn.Module):
    def __init__(self, inplace=True):
        super(h_sigmoid, self).__init__()
        self.relu = nn.ReLU6(inplace=inplace)
    def forward(self, x):
        return self.relu(x + 3) / 6
class h_swish(nn.Module):
    def __init__(self, inplace=True):
        super(h_swish, self).__init__()
        self.sigmoid = h_sigmoid(inplace=inplace)
    def forward(self, x):
        return x * self.sigmoid(x)

class CoordAtt(nn.Module):
    def __init__(self, inp, oup, reduction=32):
        super(CoordAtt, self).__init__()
        self.pool_h = nn.AdaptiveAvgPool2d((None, 1))
        self.pool_w = nn.AdaptiveAvgPool2d((1, None))
        mip = max(8, inp // reduction)
        self.conv1 = nn.Conv2d(inp, mip, kernel_size=1, stride=1, padding=0)
        self.bn1 = nn.BatchNorm2d(mip)
        self.act = h_swish()
        self.conv_h = nn.Conv2d(mip, oup, kernel_size=1, stride=1, padding=0)
        self.conv_w = nn.Conv2d(mip, oup, kernel_size=1, stride=1, padding=0)
    def forward(self, x):
        identity = x
        n, c, h, w = x.size()
        #c*1*W
        x_h = self.pool_h(x)
        #c*H*1
        #C*1*h
        x_w = self.pool_w(x).permute(0, 1, 3, 2)
        y = torch.cat([x_h, x_w], dim=2)
        #C*1*(h+w)
        y = self.conv1(y)
        y = self.bn1(y)
        y = self.act(y)
        x_h, x_w = torch.split(y, [h, w], dim=2)
        x_w = x_w.permute(0, 1, 3, 2)
        a_h = self.conv_h(x_h).sigmoid()
        a_w = self.conv_w(x_w).sigmoid()
        out = identity * a_w * a_h
        return out


#eca
class ECA(nn.Module):
    """Constructs a ECA module.
    Args:
        channel: Number of channels of the input feature map
        k_size: Adaptive selection of kernel size
    """

    def __init__(self, c1,c2, k_size=3):
        super(ECA, self).__init__()
        self.avg_pool = nn.AdaptiveAvgPool2d(1)
        self.conv = nn.Conv1d(1, 1, kernel_size=k_size, padding=(k_size - 1) // 2, bias=False)
        self.sigmoid = nn.Sigmoid()

    def forward(self, x):
        # feature descriptor on the global spatial information
        y = self.avg_pool(x)

        # print(y.shape,y.squeeze(-1).shape,y.squeeze(-1).transpose(-1, -2).shape)
        # Two different branches of ECA module
        # 50*C*1*1
        #50*C*1
        #50*1*C
        y = self.conv(y.squeeze(-1).transpose(-1, -2)).transpose(-1, -2).unsqueeze(-1)

        # Multi-scale information fusion
        y = self.sigmoid(y)

        return x * y.expand_as(x)


class SEBottleneck(nn.Module):
    # Standard bottleneck
    def __init__(self, c1, c2, shortcut=True, g=1, e=0.5,ratio=16):  # ch_in, ch_out, shortcut, groups, expansion
        super().__init__()
        c_ = int(c2 * e)  # hidden channels
        self.cv1 = Conv(c1, c_, 1, 1)
        self.cv2 = Conv(c_, c2, 3, 1, g=g)
        self.add = shortcut and c1 == c2
        # self.se=SE(c1,c2,ratio)
        self.avgpool = nn.AdaptiveAvgPool2d(1)
        self.l1 = nn.Linear(c1, c1 // ratio, bias=False)
        self.relu = nn.ReLU(inplace=True)
        self.l2 = nn.Linear(c1 // ratio, c1, bias=False)
        self.sig = nn.Sigmoid()


    def forward(self, x):
        x1=self.cv2(self.cv1(x))
        b, c, _, _ = x.size()
        y = self.avgpool(x1).view(b, c)
        y = self.l1(y)
        y = self.relu(y)
        y = self.l2(y)
        y = self.sig(y)
        y = y.view(b, c, 1, 1)
        out=x1 * y.expand_as(x1)

        # out=self.se(x1)*x1
        return x + out if self.add else out


class C3SE(C3):
    # C3 module with SEBottleneck()
    def __init__(self, c1, c2, n=1, shortcut=True, g=1, e=0.5):
        super().__init__(c1, c2, n, shortcut, g, e)
        c_ = int(c2 * e)  # hidden channels
        self.m = nn.Sequential(*(SEBottleneck(c_, c_,shortcut) for _ in range(n)))


class ECABottleneck(nn.Module):
    # Standard bottleneck
    def __init__(self, c1, c2, shortcut=True, g=1, e=0.5,ratio=16,k_size=3):  # ch_in, ch_out, shortcut, groups, expansion
        super().__init__()
        c_ = int(c2 * e)  # hidden channels
        self.cv1 = Conv(c1, c_, 1, 1)
        self.cv2 = Conv(c_, c2, 3, 1, g=g)
        self.add = shortcut and c1 == c2
        # self.eca=ECA(c1,c2)
        self.avg_pool = nn.AdaptiveAvgPool2d(1)
        self.conv = nn.Conv1d(1, 1, kernel_size=k_size, padding=(k_size - 1) // 2, bias=False)
        self.sigmoid = nn.Sigmoid()
    def forward(self, x):
        x1=self.cv2(self.cv1(x))
        # out=self.eca(x1)*x1
        y = self.avg_pool(x1)
        y = self.conv(y.squeeze(-1).transpose(-1, -2)).transpose(-1, -2).unsqueeze(-1)
        y = self.sigmoid(y)
        out=x1 * y.expand_as(x1)

        return x + out if self.add else out


class C3ECA(C3):
    # C3 module with ECABottleneck()
    def __init__(self, c1, c2, n=1, shortcut=True, g=1, e=0.5):
        super().__init__(c1, c2, n, shortcut, g, e)
        c_ = int(c2 * e)  # hidden channels
        self.m = nn.Sequential(*(ECABottleneck(c_, c_,shortcut) for _ in range(n)))


class CBAMBottleneck(nn.Module):
    # Standard bottleneck
    def __init__(self, c1, c2, shortcut=True, g=1, e=0.5,ratio=16,kernel_size=7):  # ch_in, ch_out, shortcut, groups, expansion
        super(CBAMBottleneck,self).__init__()
        c_ = int(c2 * e)  # hidden channels
        self.cv1 = Conv(c1, c_, 1, 1)
        self.cv2 = Conv(c_, c2, 3, 1, g=g)
        self.add = shortcut and c1 == c2
        self.channel_attention = ChannelAttention(c2, ratio)
        self.spatial_attention = SpatialAttention(kernel_size)
        #self.cbam=CBAM(c1,c2,ratio,kernel_size)
    def forward(self, x):
        x1=self.cv2(self.cv1(x))
        out = self.channel_attention(x1) * x1
        # print('outchannels:{}'.format(out.shape))
        out = self.spatial_attention(out) * out
        return x + out if self.add else out


class C3CBAM(C3):
    # C3 module with CBAMBottleneck()
    def __init__(self, c1, c2, n=1, shortcut=True, g=1, e=0.5):
        super().__init__(c1, c2, n, shortcut, g, e)
        c_ = int(c2 * e)  # hidden channels
        self.m = nn.Sequential(*(CBAMBottleneck(c_, c_,shortcut) for _ in range(n)))


class CABottleneck(nn.Module):
    # Standard bottleneck
    def __init__(self, c1, c2, shortcut=True, g=1, e=0.5,ratio=32):  # ch_in, ch_out, shortcut, groups, expansion
        super().__init__()
        c_ = int(c2 * e)  # hidden channels
        self.cv1 = Conv(c1, c_, 1, 1)
        self.cv2 = Conv(c_, c2, 3, 1, g=g)
        self.add = shortcut and c1 == c2
        # self.ca=CoordAtt(c1,c2,ratio)
        self.pool_h = nn.AdaptiveAvgPool2d((None, 1))
        self.pool_w = nn.AdaptiveAvgPool2d((1, None))
        mip = max(8, c1 // ratio)
        self.conv1 = nn.Conv2d(c1, mip, kernel_size=1, stride=1, padding=0)
        self.bn1 = nn.BatchNorm2d(mip)
        self.act = h_swish()
        self.conv_h = nn.Conv2d(mip, c2, kernel_size=1, stride=1, padding=0)
        self.conv_w = nn.Conv2d(mip, c2, kernel_size=1, stride=1, padding=0)
    def forward(self, x):
        x1=self.cv2(self.cv1(x))
        n, c, h, w = x.size()
        #c*1*W
        x_h = self.pool_h(x1)
        #c*H*1
        #C*1*h
        x_w = self.pool_w(x1).permute(0, 1, 3, 2)
        y = torch.cat([x_h, x_w], dim=2)
        #C*1*(h+w)
        y = self.conv1(y)
        y = self.bn1(y)
        y = self.act(y)
        x_h, x_w = torch.split(y, [h, w], dim=2)
        x_w = x_w.permute(0, 1, 3, 2)
        a_h = self.conv_h(x_h).sigmoid()
        a_w = self.conv_w(x_w).sigmoid()
        out = x1 * a_w * a_h


        # out=self.ca(x1)*x1
        return x + out if self.add else out


class C3CA(C3):
    # C3 module with CABottleneck()
    def __init__(self, c1, c2, n=1, shortcut=True, g=1, e=0.5):
        super().__init__(c1, c2, n, shortcut, g, e)
        c_ = int(c2 * e)  # hidden channels
        self.m = nn.Sequential(*(CABottleneck(c_, c_,shortcut) for _ in range(n)))


class ghostC3(nn.Module):
    # CSP Bottleneck with 3 convolutions
    def __init__(self, c1, c2, n=1, shortcut=True, g=1, e=0.5):  # ch_in, ch_out, number, shortcut, groups, expansion
        super(ghostC3, self).__init__()
        c_ = int(c2 * e)  # hidden channels
        self.cv1 = Conv(c1, c_, 1, 1)
        self.cv2 = Conv(c1, c_, 1, 1)
        self.cv3 = Conv(2 * c_, c2, 1)  # act=FReLU(c2)
        # self.m = nn.Sequential(*[seGhostBottleneck(c_, c_, shortcut) for _ in range(n)])
        self.m = nn.Sequential(*[GhostBottleneck(c_, c_, shortcut) for _ in range(n)])
        # self.m = nn.Sequential(*[CrossConv(c_, c_, 3, 1, g, 1.0, shortcut) for _ in range(n)])

    def forward(self, x):
        return self.cv3(torch.cat((self.m(self.cv1(x)), self.cv2(x)), dim=1))


# 结合BiFPN 设置可学习参数 学习不同分支的权重
# 两个分支concat操作
class BiFPN_Concat2(nn.Module):
    def __init__(self, dimension=1):
        super(BiFPN_Concat2, self).__init__()
        self.d = dimension
        self.w = nn.Parameter(torch.ones(2, dtype=torch.float32), requires_grad=True)
        self.epsilon = 0.0001
 
    def forward(self, x):
        w = self.w
        weight = w / (torch.sum(w, dim=0) + self.epsilon)  # 将权重进行归一化
        # Fast normalized fusion
        x = [weight[0] * x[0], weight[1] * x[1]]
        return torch.cat(x, self.d)
 
 
# 三个分支concat操作
class BiFPN_Concat3(nn.Module):
    def __init__(self, dimension=1):
        super(BiFPN_Concat3, self).__init__()
        self.d = dimension
        # 设置可学习参数 nn.Parameter的作用是：将一个不可训练的类型Tensor转换成可以训练的类型parameter
        # 并且会向宿主模型注册该参数 成为其一部分 即model.parameters()会包含这个parameter
        # 从而在参数优化的时候可以自动一起优化
        self.w = nn.Parameter(torch.ones(3, dtype=torch.float32), requires_grad=True)
        self.epsilon = 0.0001
 
    def forward(self, x):
        w = self.w
        weight = w / (torch.sum(w, dim=0) + self.epsilon)  # 将权重进行归一化
        # Fast normalized fusion
        x = [weight[0] * x[0], weight[1] * x[1], weight[2] * x[2]]
        return torch.cat(x, self.d)
