# Supplementary material for: Intelligent supervision of PIVAS drug dispensing based on image recognition technology
Source: PLoS One. 2024 Apr 4;19(4):e0298109. doi: 10.1371/journal.pone.0298109 (PMC10994394; doi:10.1371/journal.pone.0298109)
Supplement: S1 File — (ZIP) [file pone.0298109.s002.zip › code/code/models/tf.py]

# YOLOv5 🚀 by Ultralytics, GPL-3.0 license
"""
TensorFlow, Keras and TFLite versions of YOLOv5
Authored by https://github.com/zldrobit in PR https://github.com/ultralytics/yolov5/pull/1127

Usage:
    $ python models/tf.py --weights yolov5s.pt

Export:
    $ python path/to/export.py --weights yolov5s.pt --include saved_model pb tflite tfjs
"""

import argparse
import sys
from copy import deepcopy
from pathlib import Path

FILE = Path(__file__).resolve()
ROOT = FILE.parents[1]  # YOLOv5 root directory
if str(ROOT) not in sys.path:
    sys.path.append(str(ROOT))  # add ROOT to PATH
# ROOT = ROOT.relative_to(Path.cwd())  # relative

import numpy as np
import tensorflow as tf
import torch
import torch.nn as nn
from tensorflow import keras

from models.common import C3, SPP, SPPF, Bottleneck, BottleneckCSP, Concat, Conv, DWConv, Focus, autopad
from models.experimental import CrossConv, MixConv2d, attempt_load
from models.yl import Detect
from utils.activations import SiLU
from utils.general import LOGGER, make_divisible, print_args


class TFBN(keras.layers.Layer):
    # TensorFlow BatchNormalization wrapper
    def __init__(self, w=None):
        super().__init__()
        self.bn = keras.layers.BatchNormalization(
            beta_initializer=keras.initializers.Constant(w.bias.numpy()),
            gamma_initializer=keras.initializers.Constant(w.weight.numpy()),
            moving_mean_initializer=keras.initializers.Constant(w.running_mean.numpy()),
            moving_variance_initializer=keras.initializers.Constant(w.running_var.numpy()),
            epsilon=w.eps)

    def call(self, inputs):
        return self.bn(inputs)


class TFPad(keras.layers.Layer):

    def __init__(self, pad):
        super().__init__()
        self.pad = tf.constant([[0, 0], [pad, pad], [pad, pad], [0, 0]])

    def call(self, inputs):
        return tf.pad(inputs, self.pad, mode='constant', constant_values=0)


class TFConv(keras.layers.Layer):
    # Standard convolution
    def __init__(self, c1, c2, k=1, s=1, p=None, g=1, act=True, w=None):
        # ch_in, ch_out, weights, kernel, stride, padding, groups
        super().__init__()
        assert g == 1, "TF v2.2 Conv2D does not support 'groups' argument"
        assert isinstance(k, int), "Convolution with multiple kernels are not allowed."
        # TensorFlow convolution padding is inconsistent with PyTorch (e.g. k=3 s=2 'SAME' padding)
        # see https://stackoverflow.com/questions/52975843/comparing-conv2d-with-padding-between-tensorflow-and-pytorch

        conv = keras.layers.Conv2D(
            c2,
            k,
            s,
            'SAME' if s == 1 else 'VALID',
            use_bias=False if hasattr(w, 'bn') else True,
            kernel_initializer=keras.initializers.Constant(w.conv.weight.permute(2, 3, 1, 0).numpy()),
            bias_initializer='zeros' if hasattr(w, 'bn') else keras.initializers.Constant(w.conv.bias.numpy()))
        self.conv = conv if s == 1 else keras.Sequential([TFPad(autopad(k, p)), conv])
        self.bn = TFBN(w.bn) if hasattr(w, 'bn') else tf.identity

        # YOLOv5 activations
        if isinstance(w.act, nn.LeakyReLU):
            self.act = (lambda x: keras.activations.relu(x, alpha=0.1)) if act else tf.identity
        elif isinstance(w.act, nn.Hardswish):
            self.act = (lambda x: x * tf.nn.relu6(x + 3) * 0.166666667) if act else tf.identity
        elif isinstance(w.act, (nn.SiLU, SiLU)):
            self.act = (lambda x: keras.activations.swish(x)) if act else tf.identity
        else:
            raise Exception(f'no matching TensorFlow activation found for {w.act}')

    def call(self, inputs):
        return self.act(self.bn(self.conv(inputs)))


class TFFocus(keras.layers.Layer):
    # Focus wh information into c-space
    def __init__(self, c1, c2, k=1, s=1, p=None, g=1, act=True, w=None):
        # ch_in, ch_out, kernel, stride, padding, groups
        super().__init__()
        self.conv = TFConv(c1 * 4, c2, k, s, p, g, act, w.conv)

    def call(self, inputs):  # x(b,w,h,c) -> y(b,w/2,h/2,4c)
        # inputs = inputs / 255  # normalize 0-255 to 0-1
        return self.conv(
            tf.concat(
                [inputs[:, ::2, ::2, :], inputs[:, 1::2, ::2, :], inputs[:, ::2, 1::2, :], inputs[:, 1::2, 1::2, :]],
                3))


class TFBottleneck(keras.layers.Layer):
    # Standard bottleneck
    def __init__(self, c1, c2, shortcut=True, g=1, e=0.5, w=None):  # ch_in, ch_out, shortcut, groups, expansion
        super().__init__()
        c_ = int(c2 * e)  # hidden channels
        self.cv1 = TFConv(c1, c_, 1, 1, w=w.cv1)
        self.cv2 = TFConv(c_, c2, 3, 1, g=g, w=w.cv2)
        self.add = shortcut and c1 == c2

    def call(self, inputs):
        return inputs + self.cv2(self.cv1(inputs)) if self.add else self.cv2(self.cv1(inputs))


class TFConv2d(keras.layers.Layer):
    # Substitution for PyTorch nn.Conv2D
    def __init__(self, c1, c2, k, s=1, g=1, bias=True, w=None):
        super().__init__()
        assert g == 1, "TF v2.2 Conv2D does not support 'groups' argument"
        self.conv = keras.layers.Conv2D(
            c2,
            k,
            s,
            'VALID',
            use_bias=bias,
            kernel_initializer=keras.initializers.Constant(w.weight.permute(2, 3, 1, 0).numpy()),
            bias_initializer=keras.initializers.Constant(w.bias.numpy()) if bias else None,
        )

    def call(self, inputs):
        return self.conv(inputs)


class TFBottleneckCSP(keras.layers.Layer):
    # CSP Bottleneck https://github.com/WongKinYiu/CrossStagePartialNetworks
    def __init__(self, c1, c2, n=1, shortcut=True, g=1, e=0.5, w=None):
        # ch_in, ch_out, number, shortcut, groups, expansion
        super().__init__()
        c_ = int(c2 * e)  # hidden channels
        self.cv1 = TFConv(c1, c_, 1, 1, w=w.cv1)
        self.cv2 = TFConv2d(c1, c_, 1, 1, bias=False, w=w.cv2)
        self.cv3 = TFConv2d(c_, c_, 1, 1, bias=False, w=w.cv3)
        self.cv4 = TFConv(2 * c_, c2, 1, 1, w=w.cv4)
        self.bn = TFBN(w.bn)
        self.act = lambda x: keras.activations.swish(x)
        self.m = keras.Sequential([TFBottleneck(c_, c_, shortcut, g, e=1.0, w=w.m[j]) for j in range(n)])

    def call(self, inputs):
        y1 = self.cv3(self.m(self.cv1(inputs)))
        y2 = self.cv2(inputs)
        return self.cv4(self.act(self.bn(tf.concat((y1, y2), axis=3))))


class TFC3(keras.layers.Layer):
    # CSP Bottleneck with 3 convolutions
    def __init__(self, c1, c2, n=1, shortcut=True, g=1, e=0.5, w=None):
        # ch_in, ch_out, number, shortcut, groups, expansion
        super().__init__()
        c_ = int(c2 * e)  # hidden channels
        self.cv1 = TFConv(c1, c_, 1, 1, w=w.cv1)
        self.cv2 = TFConv(c1, c_, 1, 1, w=w.cv2)
        self.cv3 = TFConv(2 * c_, c2, 1, 1, w=w.cv3)
        self.m = keras.Sequential([TFBottleneck(c_, c_, shortcut, g, e=1.0, w=w.m[j]) for j in range(n)])

    def call(self, inputs):
        return self.cv3(tf.concat((self.m(self.cv1(inputs)), self.cv2(inputs)), axis=3))


class TFSPP(keras.layers.Layer):
    # Spatial pyramid pooling layer used in YOLOv3-SPP
    def __init__(self, c1, c2, k=(5, 9, 13), w=None):
        super().__init__()
        c_ = c1 // 2  # hidden channels
        self.cv1 = TFConv(c1, c_, 1, 1, w=w.cv1)
        self.cv2 = TFConv(c_ * (len(k) + 1), c2, 1, 1, w=w.cv2)
        self.m = [keras.layers.MaxPool2D(pool_size=x, strides=1, padding='SAME') for x in k]

    def call(self, inputs):
        x = self.cv1(inputs)
        return self.cv2(tf.concat([x] + [m(x) for m in self.m], 3))


class TFSPPF(keras.layers.Layer):
    # Spatial pyramid pooling-Fast layer
    def __init__(self, c1, c2, k=5, w=None):
        super().__init__()
        c_ = c1 // 2  # hidden channels
        self.cv1 = TFConv(c1, c_, 1, 1, w=w.cv1)
        self.cv2 = TFConv(c_ * 4, c2, 1, 1, w=w.cv2)
        self.m = keras.layers.MaxPool2D(pool_size=k, strides=1, padding='SAME')

    def call(self, inputs):
        x = self.cv1(inputs)
        y1 = self.m(x)
        y2 = self.m(y1)
        return self.cv2(tf.concat([x, y1, y2, self.m(y2)], 3))


class TFDetect(keras.layers.Layer):
    # TF YOLOv5 Detect layer
    def __init__(self, nc=80, anchors=(), ch=(), imgsz=(640, 640), w=None):  # detection layer
        super().__init__()
        self.stride = tf.convert_to_tensor(w.stride.numpy(), dtype=tf.float32)
        self.nc = nc  # number of classes
        self.no = nc + 5  # number of outputs per anchor
        self.nl = len(anchors)  # number of detection layers
        self.na = len(anchors[0]) // 2  # number of anchors
        self.grid = [tf.zeros(1)] * self.nl  # init grid
        self.anchors = tf.convert_to_tensor(w.anchors.numpy(), dtype=tf.float32)
        self.anchor_grid = tf.reshape(self.anchors * tf.reshape(self.stride, [self.nl, 1, 1]), [self.nl, 1, -1, 1, 2])
        self.m = [TFConv2d(x, self.no * self.na, 1, w=w.m[i]) for i, x in enumerate(ch)]
        self.training = False  # set to False after building model
        self.imgsz = imgsz
        for i in range(self.nl):
            ny, nx = self.imgsz[0] // self.stride[i], self.imgsz[1] // self.stride[i]
            self.grid[i] = self._make_grid(nx, ny)

    def call(self, inputs):
        z = []  # inference output
        x = []
        for i in range(self.nl):
            x.append(self.m[i](inputs[i]))
            # x(bs,20,20,255) to x(bs,3,20,20,85)
            ny, nx = self.imgsz[0] // self.stride[i], self.imgsz[1] // self.stride[i]
            x[i] = tf.reshape(x[i], [-1, ny * nx, self.na, self.no])

            if not self.training:  # inference
                y = tf.sigmoid(x[i])
                grid = tf.transpose(self.grid[i], [0, 2, 1, 3]) - 0.5
                anchor_grid = tf.transpose(self.anchor_grid[i], [0, 2, 1, 3]) * 4
                xy = (y[..., 0:2] * 2 + grid) * self.stride[i]  # xy
                wh = y[..., 2:4] ** 2 * anchor_grid
                # Normalize xywh to 0-1 to reduce calibration error
                xy /= tf.constant([[self.imgsz[1], self.imgsz[0]]], dtype=tf.float32)
                wh /= tf.constant([[self.imgsz[1], self.imgsz[0]]], dtype=tf.float32)
                y = tf.concat([xy, wh, y[..., 4:]], -1)
                z.append(tf.reshape(y, [-1, self.na * ny * nx, self.no]))

        return tf.transpose(x, [0, 2, 1, 3]) if self.training else (tf.concat(z, 1), x)

    @staticmethod
    def _make_grid(nx=20, ny=20):
        # yv, xv = torch.meshgrid([torch.arange(ny), torch.arange(nx)])
        # return torch.stack((xv, yv), 2).view((1, 1, ny, nx, 2)).float()
        xv, yv = tf.meshgrid(tf.range(nx), tf.range(ny))
        return tf.cast(tf.reshape(tf.stack([xv, yv], 2), [1, 1, ny * nx, 2]), dtype=tf.float32)


class TFUpsample(keras.layers.Layer):
    # TF version of torch.nn.Upsample()
    def __init__(self, size, scale_factor, mode, w=None):  # warning: all arguments needed including 'w'
        super().__init__()
        assert scale_factor == 2, "scale_factor must be 2"
        self.upsample = lambda x: tf.image.resize(x, (x.shape[1] * 2, x.shape[2] * 2), method=mode)
        # self.upsample = keras.layers.UpSampling2D(size=scale_factor, interpolation=mode)
        # with default arguments: align_corners=False, half_pixel_centers=False
        # self.upsample = lambda x: tf.raw_ops.ResizeNearestNeighbor(images=x,
        #                                                            size=(x.shape[1] * 2, x.shape[2] * 2))

    def call(self, inputs):
        return self.upsample(inputs)


class TFConcat(keras.layers.Layer):
    # TF version of torch.concat()
    def __init__(self, dimension=1, w=None):
        super().__init__()
        assert dimension == 1, "convert only NCHW to NHWC concat"
        self.d = 3

    def call(self, inputs):
        return tf.concat(inputs, self.d)


def parse_model(d, ch, model, imgsz):  # model_dict, input_channels(3)
    LOGGER.info(f"\n{'':>3}{'from':>18}{'n':>3}{'params':>10}  {'module':<40}{'arguments':<30}")
    anchors, nc, gd, gw = d['anchors'], d['nc'], d['depth_multiple'], d['width_multiple']
    na = (len(anchors[0]) // 2) if isinstance(anchors, list) else anchors  # number of anchors
    no = na * (nc + 5)  # number of outputs = anchors * (classes + 5)

    layers, save, c2 = [], [], ch[-1]  # layers, savelist, ch out
    for i, (f, n, m, args) in enumerate(d['backbone'] + d['head']):  # from, number, module, args
        m_str = m
        m = eval(m) if isinstance(m, str) else m  # eval strings
        for j, a in enumerate(args):
            try:
                args[j] = eval(a) if isinstance(a, str) else a  # eval strings
            except NameError:
                pass

        n = max(round(n * gd), 1) if n > 1 else n  # depth gain
        if m in [nn.Conv2d, Conv, Bottleneck, SPP, SPPF, DWConv, MixConv2d, Focus, CrossConv, BottleneckCSP, C3]:
            c1, c2 = ch[f], args[0]
            c2 = make_divisible(c2 * gw, 8) if c2 != no else c2

            args = [c1, c2, *args[1:]]
            if m in [BottleneckCSP, C3]:
                args.insert(2, n)
                n = 1
        elif m is nn.BatchNorm2d:
            args = [ch[f]]
        elif m is Concat:
            c2 = sum(ch[-1 if x == -1 else x + 1] for x in f)
        elif m is Detect:
            args.append([ch[x + 1] for x in f])
            if isinstance(args[1], int):  # number of anchors
                args[1] = [list(range(args[1] * 2))] * len(f)
            args.append(imgsz)
        else:
            c2 = ch[f]

        tf_m = eval('TF' + m_str.replace('nn.', ''))
        m_ = keras.Sequential([tf_m(*args, w=model.model[i][j]) for j in range(n)]) if n > 1 \
            else tf_m(*args, w=model.model[i])  # module

        torch_m_ = nn.Sequential(*(m(*args) for _ in range(n))) if n > 1 else m(*args)  # module
        t = str(m)[8:-2].replace('__main__.', '')  # module type
        np = sum(x.numel() for x in torch_m_.parameters())  # number params
        m_.i, m_.f, m_.type, m_.np = i, f, t, np  # attach index, 'from' index, type, number params
        LOGGER.info(f'{i:>3}{str(f):>18}{str(n):>3}{np:>10}  {t:<40}{str(args):<30}')  # print
        save.extend(x % i for x in ([f] if isinstance(f, int) else f) if x != -1)  # append to savelist
        layers.append(m_)
        ch.append(c2)
    return keras.Sequential(layers), sorted(save)


class TFModel:
    # TF YOLOv5 model
    def __init__(self, cfg='yolov5s.yaml', ch=3, nc=None, model=None, imgsz=(640, 640)):  # model, channels, classes
        super().__init__()
        if isinstance(cfg, dict):
            self.yaml = cfg  # model dict
        else:  # is *.yaml
            import yaml  # for torch hub
            self.yaml_file = Path(cfg).name
            with open(cfg) as f:
                self.yaml = yaml.load(f, Loader=yaml.FullLoader)  # model dict

        # Define model
        if nc and nc != self.yaml['nc']:
            LOGGER.info(f"Overriding {cfg} nc={self.yaml['nc']} with nc={nc}")
            self.yaml['nc'] = nc  # override yaml value
        self.model, self.savelist = parse_model(deepcopy(self.yaml), ch=[ch], model=model, imgsz=imgsz)

    def predict(self,
                inputs,
                tf_nms=False,
                agnostic_nms=False,
                topk_per_class=100,
                topk_all=100,
                iou_thres=0.45,
                conf_thres=0.25):
        y = []  # outputs
        x = inputs
        for i, m in enumerate(self.model.layers):
            if m.f != -1:  # if not from previous layer
                x = y[m.f] if isinstance(m.f, int) else [x if j == -1 else y[j] for j in m.f]  # from earlier layers

            x = m(x)  # run
            y.append(x if m.i in self.savelist else None)  # save output

        # Add TensorFlow NMS
        if tf_nms:
            boxes = self._xywh2xyxy(x[0][..., :4])
            probs = x[0][:, :, 4:5]
            classes = x[0][:, :, 5:]
            scores = probs * classes
            if agnostic_nms:
                nms = AgnosticNMS()((boxes, classes, scores), topk_all, iou_thres, conf_thres)
                return nms, x[1]
            else:
                boxes = tf.expand_dims(boxes, 2)
                nms = tf.image.combined_non_max_suppression(boxes,
                                                            scores,
                                                            topk_per_class,
                                                            topk_all,
                                                            iou_thres,
                                                            conf_thres,
                                                            clip_boxes=False)
                return nms, x[1]

        return x[0]  # output only first tensor [1,6300,85] = [xywh, conf, class0, class1, ...]
        # x = x[0][0]  # [x(1,6300,85), ...] to x(6300,85)
        # xywh = x[..., :4]  # x(6300,4) boxes
        # conf = x[..., 4:5]  # x(6300,1) confidences
        # cls = tf.reshape(tf.cast(tf.argmax(x[..., 5:], axis=1), tf.float32), (-1, 1))  # x(6300,1)  classes
        # return tf.concat([conf, cls, xywh], 1)

    @staticmethod
    def _xywh2xyxy(xywh):
        # Convert nx4 boxes from [x, y, w, h] to [x1, y1, x2, y2] where xy1=top-left, xy2=bottom-right
        x, y, w, h = tf.split(xywh, num_or_size_splits=4, axis=-1)
        return tf.concat([x - w / 2, y - h / 2, x + w / 2, y + h / 2], axis=-1)


class AgnosticNMS(keras.layers.Layer):
    # TF Agnostic NMS
    def call(self, input, topk_all, iou_thres, conf_thres):
        # wrap map_fn to avoid TypeSpec related error https://stackoverflow.com/a/65809989/3036450
        return tf.map_fn(lambda x: self._nms(x, topk_all, iou_thres, conf_thres),
                         input,
                         fn_output_signature=(tf.float32, tf.float32, tf.float32, tf.int32),
                         name='agnostic_nms')

    @staticmethod
    def _nms(x, topk_all=100, iou_thres=0.45, conf_thres=0.25):  # agnostic NMS
        boxes, classes, scores = x
        class_inds = tf.cast(tf.argmax(classes, axis=-1), tf.float32)
        scores_inp = tf.reduce_max(scores, -1)
        selected_inds = tf.image.non_max_suppression(boxes,
                                                     scores_inp,
                                                     max_output_size=topk_all,
                                                     iou_threshold=iou_thres,
                                                     score_threshold=conf_thres)
        selected_boxes = tf.gather(boxes, selected_inds)
        padded_boxes = tf.pad(selected_boxes,
                              paddings=[[0, topk_all - tf.shape(selected_boxes)[0]], [0, 0]],
                              mode="CONSTANT",
                              constant_values=0.0)
        selected_scores = tf.gather(scores_inp, selected_inds)
        padded_scores = tf.pad(selected_scores,
                               paddings=[[0, topk_all - tf.shape(selected_boxes)[0]]],
                               mode="CONSTANT",
                               constant_values=-1.0)
        selected_classes = tf.gather(class_inds, selected_inds)
        padded_classes = tf.pad(selected_classes,
                                paddings=[[0, topk_all - tf.shape(selected_boxes)[0]]],
                                mode="CONSTANT",
                                constant_values=-1.0)
        valid_detections = tf.shape(selected_inds)[0]
        return padded_boxes, padded_scores, padded_classes, valid_detections


def representative_dataset_gen(dataset, ncalib=100):
    # Representative dataset generator for use with converter.representative_dataset, returns a generator of np arrays
    for n, (path, img, im0s, vid_cap, string) in enumerate(dataset):
        input = np.transpose(img, [1, 2, 0])
        input = np.expand_dims(input, axis=0).astype(np.float32)
        input /= 255
        yield [input]
        if n >= ncalib:
            break


def run(
        weights=ROOT / 'yolov5s.pt',  # weights path
        imgsz=(640, 640),  # inference size h,w
        batch_size=1,  # batch size
        dynamic=False,  # dynamic batch size
):
    # PyTorch model
    im = torch.zeros((batch_size, 3, *imgsz))  # BCHW image
    model = attempt_load(weights, map_location=torch.device('cpu'), inplace=True, fuse=False)
    _ = model(im)  # inference
    model.info()

    # TensorFlow model
    im = tf.zeros((batch_size, *imgsz, 3))  # BHWC image
    tf_model = TFModel(cfg=model.yaml, model=model, nc=model.nc, imgsz=imgsz)
    _ = tf_model.predict(im)  # inference

    # Keras model
    im = keras.Input(shape=(*imgsz, 3), batch_size=None if dynamic else batch_size)
    keras_model = keras.Model(inputs=im, outputs=tf_model.predict(im))
    keras_model.summary()

    LOGGER.info('PyTorch, TensorFlow and Keras models successfully verified.\nUse export.py for TF model export.')


def parse_opt():
    parser = argparse.ArgumentParser()
    parser.add_argument('--weights', type=str, default=ROOT / 'yolov5s.pt', help='weights path')
    parser.add_argument('--imgsz', '--img', '--img-size', nargs='+', type=int, default=[640], help='inference size h,w')
    parser.add_argument('--batch-size', type=int, default=1, help='batch size')
    parser.add_argument('--dynamic', action='store_true', help='dynamic batch size')
    opt = parser.parse_args()
    opt.imgsz *= 2 if len(opt.imgsz) == 1 else 1  # expand
    print_args(vars(opt))
    return opt


def main(opt):
    run(**vars(opt))


if __name__ == "__main__":
    opt = parse_opt()
    main(opt)
