# Supplementary material for: Intelligent supervision of PIVAS drug dispensing based on image recognition technology
Source: PLoS One. 2024 Apr 4;19(4):e0298109. doi: 10.1371/journal.pone.0298109 (PMC10994394; doi:10.1371/journal.pone.0298109)
Supplement: S1 File — (ZIP) [file pone.0298109.s002.zip › code/code/models/yolov5s-ghost-BiFAN.yaml]

# YOLOv5 🚀 by Ultralytics, GPL-3.0 license
 
# Parameters
nc: 80  # number of classes
depth_multiple: 0.33  # model depth multiple
width_multiple: 0.50  # layer channel multiple
anchors:
  - [10,13, 16,30, 33,23]  # P3/8
  - [30,61, 62,45, 59,119]  # P4/16
  - [116,90, 156,198, 373,326]  # P5/32
 
# YOLOv5 v6.0 backbone
backbone:
  # [from, number, module, args]
  [[-1, 1, Conv, [64, 6, 2, 2]],  # 0-P1/2
   [-1, 1, GhostConv, [128, 3, 2]],  # 1-P2/4
   [-1, 3, C3Ghost, [128]],
   [-1, 1, GhostConv, [256, 3, 2]],  # 3-P3/8
   [-1, 6, C3Ghost, [256]],
   [-1, 1, GhostConv, [512, 3, 2]],  # 5-P4/16
   [-1, 9, C3Ghost, [512]],
   [-1, 1, GhostConv, [1024, 3, 2]],  # 7-P5/32
   [-1, 3, C3Ghost, [1024]],
   [-1, 1, SPPF, [1024, 5]],  # 9
  ]

# YOLOv5 v6.0 BiFPN head
head:
  [[-1, 1, GhostConv, [512, 1, 1]],
   [-1, 1, nn.Upsample, [None, 2, 'nearest']],
   [[-1, 6], 1, BiFPN_Concat2, [1]],  # cat backbone P4 <--- BiFPN change
   [-1, 3, C3Ghost, [512, False]],  # 13
 
   [-1, 1, GhostConv, [256, 1, 1]],
   [-1, 1, nn.Upsample, [None, 2, 'nearest']],
   [[-1, 4], 1, BiFPN_Concat2, [1]],  # cat backbone P3 <--- BiFPN change
   [-1, 3, C3Ghost, [256, False]],  # 17 (P3/8-small)
 
   [-1, 1, GhostConv, [256, 3, 2]],
   [[-1, 14, 6], 1, BiFPN_Concat3, [1]],  # cat P4 <--- BiFPN change
   [-1, 3, C3Ghost, [512, False]],  # 20 (P4/16-medium)
 
   [-1, 1, GhostConv, [512, 3, 2]],
   [[-1, 10], 1, BiFPN_Concat2, [1]],  # cat head P5 <--- BiFPN change
   [-1, 3, C3Ghost, [1024, False]],  # 23 (P5/32-large)
 
   [[17, 20, 23], 1, Detect, [nc, anchors]],  # Detect(P3, P4, P5)
  ]
