# Supplementary material for: Intelligent supervision of PIVAS drug dispensing based on image recognition technology
Source: PLoS One. 2024 Apr 4;19(4):e0298109. doi: 10.1371/journal.pone.0298109 (PMC10994394; doi:10.1371/journal.pone.0298109)
Supplement: S1 File — (ZIP) [file pone.0298109.s002.zip › code/code/utils/docker/Dockerfile-cpu]

# YOLOv5 🚀 by Ultralytics, GPL-3.0 license

# Start FROM Ubuntu image https://hub.docker.com/_/ubuntu
FROM ubuntu:20.04

# Downloads to user config dir
ADD https://ultralytics.com/assets/Arial.ttf https://ultralytics.com/assets/Arial.Unicode.ttf /root/.config/Ultralytics/

# Install linux packages
RUN apt update
RUN DEBIAN_FRONTEND=noninteractive TZ=Etc/UTC apt install -y tzdata
RUN apt install -y python3-pip git zip curl htop screen libgl1-mesa-glx libglib2.0-0
# RUN alias python=python3

# Install pip packages
COPY requirements.txt .
RUN python3 -m pip install --upgrade pip
RUN pip install --no-cache -r requirements.txt albumentations gsutil notebook \
    coremltools onnx onnx-simplifier onnxruntime openvino-dev tensorflow-cpu tensorflowjs \
    torch torchvision --extra-index-url https://download.pytorch.org/whl/cpu

# Create working directory
RUN mkdir -p /usr/src/app
WORKDIR /usr/src/app

# Copy contents
COPY . /usr/src/app
RUN git clone https://github.com/ultralytics/yolov5 /usr/src/yolov5


# Usage Examples -------------------------------------------------------------------------------------------------------

# Build and Push
# t=ultralytics/yolov5:latest-cpu && sudo docker build -f utils/docker/Dockerfile-cpu -t $t . && sudo docker push $t

# Pull and Run
# t=ultralytics/yolov5:latest-cpu && sudo docker pull $t && sudo docker run -it --ipc=host -v "$(pwd)"/datasets:/usr/src/datasets $t
